# Supplementary material for: The impact of co-fed plastic diet on Tenebrio molitor gut bacterial community structure
Source: Sci Rep. 2025 Jul 1;15:21203. doi: 10.1038/s41598-025-04805-8 (PMC12217557; doi:10.1038/s41598-025-04805-8)
Supplement: Supplementary file 1 — Supplementary Information. [file 41598_2025_4805_MOESM1_ESM.xlsx]

## Sheet: featureTable.group.total.relati
#OTU_num	C	PS	LDPE	Taxonomy
OTU_1	0.285434	0.420467	0.3536	k__Bacteria;p__Firmicutes;c__Bacilli;o__Lactobacillales;f__Enterococcaceae;g__Enterococcus;s__Enterococcus_faecium
OTU_2	0.210349	0.155322	0.0800574	k__Bacteria;p__Firmicutes;c__Bacilli;o__Entomoplasmatales;f__Spiroplasmataceae;g__Spiroplasma;s__
OTU_3	0.0257194	0.0658543	0.1291	k__Bacteria;p__Firmicutes;c__Bacilli;o__Lactobacillales;f__Streptococcaceae;g__Lactococcus;s__Lactococcus_garvieae
OTU_4	0.0388343	0.0540167	0.0939159	k__Bacteria;p__Proteobacteria;c__Gammaproteobacteria;o__Enterobacterales
OTU_5	0.0345387	0.0263412	0.106583	k__Bacteria;p__Firmicutes;c__Bacilli;o__Lactobacillales;f__Streptococcaceae;g__Lactococcus
OTU_6	0.00379301	0.00393033	0.0990328	k__Bacteria;p__Firmicutes;c__Bacilli;o__Lactobacillales;f__Lactobacillaceae;g__Pediococcus;s__Pediococcus_pentosaceus
OTU_7	0.0305902	0.00256236	2.33177e+09	k__Bacteria;p__Firmicutes;c__Bacilli;o__Lactobacillales;f__Lactobacillaceae;g__Lactobacillus
OTU_8	0.00280071	0.00549261	0.0311447	k__Bacteria;p__Firmicutes;c__Bacilli;o__Lactobacillales;f__Lactobacillaceae;g__Weissella;s__Weissella_cibaria
OTU_9	0.0247375	0.013475	0.00225923	k__Bacteria;p__Bacteroidota;c__Bacteroidia;o__Bacteroidales;f__Muribaculaceae;g__;s__
OTU_10	0.0214341	0.00636055	0.00167369	k__Bacteria;p__Firmicutes;c__Bacilli;o__Lactobacillales;f__Lactobacillaceae;g__Lactobacillus;s__Lactobacillus_johnsonii
OTU_11	0.0339687	0.0461457	0.00334998	k__Bacteria;p__Firmicutes;c__Clostridia;o__Clostridiales;f__Clostridiaceae;g__Clostridium_sensu_stricto_6
OTU_12	0.00632687	0.00903172	0.019377	k__Bacteria;p__Firmicutes;c__Bacilli;o__Bacillales;f__Bacillaceae;g__Bacillus
OTU_13	0.00717408	0.004534	0.00219704	k__Bacteria;p__Bacteroidota;c__Bacteroidia;o__Bacteroidales;f__Muribaculaceae;g__;s__
OTU_14	0.00964057	0.000448218	0.00179546	k__Bacteria;p__Firmicutes;c__Bacilli;o__Erysipelotrichales;f__Erysipelotrichaceae;g__Ileibacterium;s__Ileibacterium_valens
OTU_15	0.0137678	0.00485785	0.000668441	k__Bacteria;p__Firmicutes;c__Bacilli;o__Lactobacillales;f__Lactobacillaceae;g__Limosilactobacillus;s__Lactobacillus_reuteri
OTU_16	0.0111096	0.00193537	4.40445e+09	k__Bacteria;p__Firmicutes;c__Bacilli;o__Erysipelotrichales;f__Erysipelotrichaceae;g__Dubosiella;s__
OTU_17	0.00580611	0.0014742	0.000217632	k__Bacteria;p__Bacteroidota;c__Bacteroidia;o__Bacteroidales;f__Muribaculaceae;g__;s__
OTU_18	0.000108816	0	0.00542525	k__Bacteria;p__Fusobacteriota;c__Fusobacteriia;o__Fusobacteriales;f__Leptotrichiaceae;g__Sebaldella;s__
OTU_19	0.00111407	0.000800574	0.00655227	k__Bacteria;p__Proteobacteria;c__Alphaproteobacteria;o__Rickettsiales;f__Mitochondria;g__unidentified_Mitochondria;s__Oryza_meyeriana
OTU_20	0.00751089	0.00365051	0.000601078	k__Bacteria;p__Bacteroidota;c__Bacteroidia;o__Bacteroidales;f__Muribaculaceae;g__;s__
OTU_21	0.00433191	0.00157783	1.03634e+09	k__Bacteria;p__Firmicutes;c__Clostridia;o__Clostridiales;f__Clostridiaceae;g__Clostridium_sensu_stricto_1;s__
OTU_22	0.0060626	0.00194055	0.000220223	k__Bacteria;p__Bacteroidota;c__Bacteroidia;o__Bacteroidales;f__Muribaculaceae;g__;s__
OTU_23	0.0128817	0.00189391	0.000608851	k__Bacteria;p__Firmicutes;c__Bacilli;o__Erysipelotrichales;f__Erysipelotrichaceae;g__Dubosiella;s__
OTU_24	0.00517135	0.00238359	0.00015286	k__Bacteria;p__Bacteroidota;c__Bacteroidia;o__Bacteroidales;f__Prevotellaceae;g__Prevotellaceae_UCG-001;s__
OTU_25	0.00322043	0.000896436	0.000256495	k__Bacteria;p__Firmicutes;c__Clostridia;o__Lachnospirales;f__Lachnospiraceae;g__[Eubacterium]_fissicatena_group;s__
OTU_26	0.00434227	0.00122807	0.000411946	k__Bacteria;p__Firmicutes;c__Bacilli;o__Lactobacillales;f__Lactobacillaceae;g__Ligilactobacillus;s__Lactobacillus_murinus
OTU_27	0.00576724	0.00255717	0.00051558	k__Bacteria;p__Bacteroidota;c__Bacteroidia;o__Bacteroidales;f__Muribaculaceae;g__Muribaculum;s__
OTU_28	0.00268672	0.00130579	0.000564806	k__Bacteria;p__Bacteroidota;c__Bacteroidia;o__Bacteroidales;f__Prevotellaceae;g__Alloprevotella
OTU_29	0.00649009	0.00253386	0.000341993	k__Bacteria;p__Bacteroidota;c__Bacteroidia;o__Bacteroidales;f__Muribaculaceae;g__;s__
OTU_30	0.00276185	0.00124361	7.77256e+08	k__Bacteria;p__unidentified_Bacteria;c__Desulfovibrionia;o__Desulfovibrionales;f__Desulfovibrionaceae;g__;s__
OTU_31	0.00263231	0.00156229	0.000103634	k__Bacteria;p__Campylobacterota;c__Campylobacteria;o__Campylobacterales;f__Helicobacteraceae;g__Helicobacter;s__Helicobacter_typhlonius
OTU_32	0.00600819	0.00175142	0.000259085	k__Bacteria;p__Bacteroidota;c__Bacteroidia;o__Bacteroidales;f__Muribaculaceae;g__;s__
OTU_33	0.00497185	0.000691758	2.59085e+07	k__Bacteria;p__Firmicutes;c__Bacilli;o__Erysipelotrichales;f__Erysipelotrichaceae;g__Allobaculum;s__
OTU_34	0.00241209	0.00424641	0	k__Bacteria;p__Bacteroidota;c__Bacteroidia;o__Bacteroidales;f__Muribaculaceae;g__;s__
OTU_35	0.00289658	0.00094048	6.99531e+09	k__Bacteria;p__Campylobacterota;c__Campylobacteria;o__Campylobacterales;f__Helicobacteraceae;g__Helicobacter;s__Helicobacter_apodemus
OTU_36	0.00272817	0.000816119	0	k__Bacteria;p__Bacteroidota;c__Bacteroidia;o__Bacteroidales;f__Muribaculaceae;g__;s__
OTU_37	0.00179287	0.000671031	0.000199496	k__Bacteria;p__Bacteroidota;c__Bacteroidia;o__Bacteroidales;f__Tannerellaceae;g__Parabacteroides
OTU_38	0.00336552	0.00151047	0.000518171	k__Bacteria;p__Bacteroidota;c__Bacteroidia;o__Bacteroidales;f__Bacteroidaceae;g__Bacteroides;s__Bacteroides_acidifaciens
OTU_39	0.00181878	0.000336811	0	k__Bacteria;p__Firmicutes;c__Clostridia;o__Oscillospirales;f__Ruminococcaceae;g__Ruminococcus
OTU_40	0.00165556	0.000619214	0.000189132	k__Bacteria;p__Bacteroidota;c__Bacteroidia;o__Bacteroidales;f__Muribaculaceae;g__;s__
OTU_41	0.00039381	0.000624396	0.000730621	k__Bacteria;p__Verrucomicrobiota;c__Verrucomicrobiae;o__Verrucomicrobiales;f__Akkermansiaceae;g__Akkermansia;s__Akkermansia_muciniphila
OTU_42	0.00170478	0.000189132	0.000103634	k__Bacteria;p__Proteobacteria;c__Gammaproteobacteria;o__Burkholderiales;f__Sutterellaceae;g__Parasutterella;s__
OTU_43	0.00145606	0.000406764	7.25439e+09	k__Bacteria;p__Bacteroidota;c__Bacteroidia;o__Bacteroidales;f__Muribaculaceae;g__;s__
OTU_44	0.000375674	0.0015027	1.29543e+08	k__Bacteria;p__Bacteroidota;c__Bacteroidia;o__Bacteroidales;f__Prevotellaceae;g__Prevotellaceae_NK3B31_group;s__
OTU_45	0.00103116	0.00111666	8.80891e+09	k__Bacteria;p__Bacteroidota;c__Bacteroidia;o__Bacteroidales;f__Muribaculaceae;g__;s__
OTU_46	0.00332666	0.00304685	7.77256e+08	k__Bacteria;p__Firmicutes;c__Clostridia;o__Lachnospirales;f__Lachnospiraceae;g__Lachnospiraceae_NK4A136_group;s__Clostridiales_bacterium_CIEAF_020
OTU_47	0.00141202	0.00045599	0.000101043	k__Bacteria;p__Bacteroidota;c__Bacteroidia;o__Bacteroidales;f__Rikenellaceae;g__Alistipes;s__
OTU_48	0.00110111	0.00177733	0	k__Bacteria;p__Firmicutes;c__Clostridia;o__Lachnospirales;f__Lachnospiraceae;g__Lachnospiraceae_NK4A136_group;s__
OTU_49	0.00163224	0.000261676	2.59085e+07	k__Bacteria;p__Bacteroidota;c__Bacteroidia;o__Bacteroidales;f__Rikenellaceae;g__Alistipes;s__
OTU_50	0.00137574	0.000215041	0	k__Bacteria;p__Deferribacteres;c__unidentified_Deferribacteres;o__Deferribacterales;f__Deferribacteraceae;g__Mucispirillum;s__Mucispirillum_sp_69
OTU_51	0.00271003	0.00114257	0.000277221	k__Bacteria;p__Bacteroidota;c__Bacteroidia;o__Bacteroidales;f__Muribaculaceae;g__;s__
OTU_52	0.00166851	0.000738394	0.00015027	k__Bacteria;p__Bacteroidota;c__Bacteroidia;o__Bacteroidales;f__Tannerellaceae;g__Parabacteroides
OTU_53	0.0017566	0.00132652	0	k__Bacteria;p__Bacteroidota;c__Bacteroidia;o__Bacteroidales;f__Muribaculaceae;g__;s__
OTU_54	0.00163742	0.000225404	1.55451e+09	k__Bacteria;p__Bacteroidota;c__Bacteroidia;o__Bacteroidales;f__Bacteroidaceae;g__Bacteroides
OTU_55	0.0018136	0.00139388	4.14537e+09	k__Bacteria;p__Bacteroidota;c__Bacteroidia;o__Bacteroidales;f__Muribaculaceae;g__;s__
OTU_56	0.00254422	0.000562215	6.99531e+09	k__Bacteria;p__Bacteroidota;c__Bacteroidia;o__Bacteroidales;f__Muribaculaceae;g__;s__
OTU_57	0.00324375	0.00145865	0.000119179	k__Bacteria;p__Bacteroidota;c__Bacteroidia;o__Bacteroidales;f__Muribaculaceae;g__;s__
OTU_58	0.00111666	0.000383447	9.84525e+09	k__Bacteria;p__Bacteroidota;c__Bacteroidia;o__Bacteroidales;f__Rikenellaceae;g__Alistipes;s__
OTU_59	0.000963798	0.00123066	0	k__Bacteria;p__Firmicutes;c__Clostridia;o__Lachnospirales;f__Lachnospiraceae
OTU_60	0.00151824	0.000492262	0.000274631	k__Bacteria;p__Firmicutes;c__Clostridia;o__Clostridia_UCG-014;f__;g__;s__
OTU_61	0.000129543	9.06799e+09	0.00142497	k__Bacteria;p__Cyanobacteria;c__Cyanobacteriia;o__Chloroplast;f__unidentified_Chloroplast;g__unidentified_Chloroplast;s__Lolium_perenne
OTU_62	6.99531e+09	0.000883481	0	k__Bacteria;p__Bacteroidota;c__Bacteroidia;o__Bacteroidales;f__Rikenellaceae;g__Rikenella;s__
OTU_63	0.00128765	9.58616e+09	0	k__Bacteria;p__Firmicutes;c__Clostridia;o__Lachnospirales;f__Lachnospiraceae;g__Lachnospiraceae_NK4A136_group;s__
OTU_64	0.000507808	0.000598487	0	k__Bacteria;p__Bacteroidota;c__Bacteroidia;o__Bacteroidales;f__Muribaculaceae;g__;s__
OTU_65	0.000678804	0.000305721	9.06799e+09	k__Bacteria;p__Bacteroidota;c__Bacteroidia;o__Bacteroidales;f__Prevotellaceae
OTU_66	0.00198719	0.00112961	0.000134724	k__Bacteria;p__Bacteroidota;c__Bacteroidia;o__Bacteroidales;f__Muribaculaceae;g__;s__
OTU_67	0.000683986	0.000142497	2.84994e+09	k__Bacteria;p__unidentified_Bacteria;c__Coriobacteriia;o__Coriobacteriales;f__;g__;s__
OTU_68	0.000626987	0.000168406	0.000375674	k__Bacteria;p__Proteobacteria;c__Gammaproteobacteria;o__Pseudomonadales;f__Pseudomonadaceae;g__Pseudomonas
OTU_69	0.00119179	5.18171e+08	3.6272e+09	k__Bacteria;p__Firmicutes;c__Clostridia;o__Lachnospirales;f__Lachnospiraceae;g__Lachnospiraceae_NK4A136_group;s__
OTU_70	0.000971571	0.000668441	0.000329039	k__Bacteria;p__Bacteroidota;c__Bacteroidia;o__Bacteroidales;f__Muribaculaceae;g__;s__
OTU_71	0.000313493	0.000590715	0.000331629	k__Bacteria;p__Bacteroidota;c__Bacteroidia;o__Bacteroidales;f__Bacteroidaceae;g__Bacteroides;s__Bacteroides_sartorii
OTU_72	0.00108816	0.000860164	0	k__Bacteria
OTU_73	0.000512989	0.000326448	5.4408e+09	k__Bacteria;p__Bacteroidota;c__Bacteroidia;o__Bacteroidales;f__Muribaculaceae;g__;s__
OTU_74	0.000440445	0.000505217	4.66354e+09	k__Bacteria;p__Firmicutes;c__Bacilli;o__Erysipelotrichales;f__Erysipelotrichaceae;g__Faecalibaculum;s__Faecalibaculum_rodentium
OTU_75	0.000611442	4.92262e+09	0	k__Bacteria;p__Firmicutes;c__Clostridia;o__Oscillospirales;f__[Clostridium]_methylpentosum_group;g__;s__
OTU_76	0.00145088	0.000676213	7.77256e+08	k__Bacteria;p__Firmicutes;c__Clostridia;o__Lachnospirales;f__Lachnospiraceae;g__Lachnoclostridium;s__Dorea_sp_5-2
OTU_77	0.000717667	7.77256e+08	0	k__Bacteria
OTU_78	0.000642532	0.000987116	0	k__Bacteria;p__Firmicutes;c__Clostridia;o__Lachnospirales;f__Lachnospiraceae
OTU_79	0.000487081	0.00135761	0	k__Bacteria
OTU_80	0.000782438	0.000341993	0.000160633	k__Bacteria;p__Firmicutes;c__Clostridia;o__Oscillospirales;f__[Eubacterium]_coprostanoligenes_group;g__;s__
OTU_81	0.000645123	0.000145088	3.10903e+09	k__Bacteria;p__Bacteroidota;c__Bacteroidia;o__Bacteroidales;f__Muribaculaceae;g__;s__
OTU_82	0.000463763	0.000518171	0	k__Bacteria;p__Firmicutes;c__Clostridia;o__Peptostreptococcales-Tissierellales;f__Peptostreptococcaceae;g__Romboutsia;s__Romboutsia_ilealis
OTU_83	0.000222814	5.69988e+09	0.00136279	k__Bacteria;p__Proteobacteria;c__Gammaproteobacteria;o__Enterobacterales;f__Erwiniaceae;g__Pantoea
OTU_84	0.000652895	7.77256e+08	0	k__Bacteria;p__Bacteroidota;c__Bacteroidia;o__Bacteroidales;f__Marinifilaceae;g__Odoribacter;s__
OTU_85	0.000893845	0.000430082	0.000168406	k__Bacteria;p__Bacteroidota;c__Bacteroidia;o__Bacteroidales;f__Muribaculaceae;g__;s__
OTU_86	2.84994e+09	0.000497444	0	k__Bacteria;p__Bacteroidota;c__Bacteroidia;o__Bacteroidales
OTU_87	0.000981934	0.000645123	1.55451e+09	k__Bacteria;p__Bacteroidota;c__Bacteroidia;o__Bacteroidales;f__Muribaculaceae;g__;s__
OTU_88	0.000717667	0.000443036	0	k__Bacteria;p__Firmicutes;c__Clostridia;o__Lachnospirales;f__Lachnospiraceae;g__Lachnospiraceae_NK4A136_group;s__
OTU_89	0.000580351	0.000562215	0	k__Bacteria;p__Firmicutes;c__Bacilli;o__Erysipelotrichales;f__Erysipelotrichaceae;g__Allobaculum;s__
OTU_90	0.000702122	0.000378265	0.000189132	k__Bacteria;p__Bacteroidota;c__Bacteroidia;o__Bacteroidales;f__Muribaculaceae;g__;s__
OTU_91	0.000525944	0.000163224	7.51348e+09	k__Bacteria;p__Firmicutes;c__Clostridia;o__Clostridiales;f__Clostridiaceae;g__Candidatus_Arthromitus;s__Candidatus_Arthromitus_sp_SFB-mouse-NL
OTU_92	0.000443036	4.92262e+09	2.59085e+08	k__Bacteria
OTU_93	0.000795392	0.000274631	2.59085e+07	k__Bacteria;p__Bacteroidota;c__Bacteroidia;o__Bacteroidales;f__Muribaculaceae;g__;s__
OTU_94	0.000531125	9.58616e+09	1.03634e+09	Unknown
OTU_95	0.000647714	0.000251313	2.33177e+09	k__Bacteria;p__Bacteroidota;c__Bacteroidia;o__Bacteroidales;f__Muribaculaceae;g__;s__
OTU_96	0.00033422	5.69988e+09	4.14537e+09	k__Bacteria;p__Firmicutes;c__Clostridia;o__Monoglobales;f__Monoglobaceae;g__Monoglobus;s__
OTU_97	0.00015286	0.000375674	0.000103634	k__Bacteria;p__Firmicutes;c__Clostridia;o__Lachnospirales;f__Lachnospiraceae;g__Blautia;s__
OTU_98	0.000448218	4.14537e+09	7.77256e+08	k__Bacteria;p__Bacteroidota;c__Bacteroidia;o__Bacteroidales;f__Rikenellaceae;g__Alistipes;s__
OTU_99	0.000383447	3.6272e+09	2.59085e+07	k__Bacteria;p__Bacteroidota;c__Bacteroidia;o__Bacteroidales;f__Marinifilaceae;g__Odoribacter;s__
OTU_100	0.000652895	0.00021245	1.03634e+09	k__Bacteria;p__unidentified_Bacteria;c__Saccharimonadia;o__Saccharimonadales;f__Saccharimonadaceae;g__Candidatus_Saccharimonas;s__
OTU_101	0.000305721	0.000704713	9.32708e+09	k__Bacteria;p__Bacteroidota;c__Bacteroidia;o__Bacteroidales;f__Muribaculaceae;g__;s__
OTU_102	0.000821301	0.000585533	5.18171e+08	k__Bacteria;p__Firmicutes;c__Clostridia;o__Oscillospirales;f__Oscillospiraceae;g__Colidextribacter;s__
OTU_103	0.000474126	0.000246131	0.00012177	k__Bacteria;p__Proteobacteria;c__Gammaproteobacteria;o__Burkholderiales;f__Sutterellaceae;g__Parasutterella;s__Burkholderiales_bacterium_YL45
OTU_104	0.000339402	0.000235768	5.18171e+08	k__Bacteria;p__Firmicutes;c__Clostridia;o__Monoglobales;f__Monoglobaceae;g__Monoglobus;s__
OTU_105	0.000287585	0.000264267	5.18171e+09	k__Bacteria;p__Bacteroidota;c__Bacteroidia;o__Bacteroidales;f__Muribaculaceae;g__;s__
OTU_106	0.000316084	0.000155451	2.07268e+09	k__Bacteria;p__Firmicutes;c__Clostridia;o__Oscillospirales;f__Ruminococcaceae;g__Ruminococcus;s__
OTU_107	0.000321266	1.8136e+09	2.59085e+07	k__Bacteria;p__Firmicutes;c__Clostridia;o__Lachnospirales;f__Lachnospiraceae
OTU_108	0.000196905	0.000266858	5.18171e+08	k__Bacteria;p__Firmicutes;c__Bacilli;o__Erysipelotrichales;f__Erysipelotrichaceae;g__Turicibacter;s__
OTU_109	0.00039381	7.77256e+08	0	k__Bacteria;p__Firmicutes;c__Clostridia;o__Lachnospirales;f__Lachnospiraceae;g__Lachnospiraceae_NK4A136_group;s__
OTU_110	0.000220223	0.000170996	4.66354e+09	k__Bacteria;p__Bacteroidota;c__Bacteroidia;o__Bacteroidales;f__Rikenellaceae;g__Alistipes;s__
OTU_111	0.000398992	0.000116588	0	k__Bacteria;p__Firmicutes;c__Clostridia;o__Lachnospirales;f__Lachnospiraceae
OTU_112	0.000417128	0.000101043	0	k__Bacteria;p__Bacteroidota;c__Bacteroidia;o__Bacteroidales;f__Muribaculaceae;g__;s__
OTU_113	0.000158042	0.000191723	2.07268e+09	k__Bacteria;p__Bacteroidota;c__Bacteroidia;o__Bacteroidales;f__Muribaculaceae;g__;s__
OTU_114	0.000326448	0.000155451	5.18171e+09	k__Bacteria;p__Firmicutes;c__Bacilli;o__Lactobacillales;f__Streptococcaceae;g__Streptococcus;s__Streptococcus_hyointestinalis
OTU_115	4.40445e+09	7.77256e+08	0.000339402	k__Bacteria;p__Actinobacteria;c__unidentified_Actinobacteria
OTU_116	0.000329039	4.14537e+09	0	k__Bacteria;p__unidentified_Bacteria;c__Clostridia;o__Oscillospirales;f__Ruminococcaceae;g__;s__
OTU_117	0.000391219	3.6272e+09	1.03634e+09	k__Bacteria;p__Bacteroidota;c__Bacteroidia;o__Bacteroidales;f__Marinifilaceae;g__Odoribacter;s__
OTU_118	0.000305721	5.95897e+09	0	k__Bacteria
OTU_119	0.000186542	4.14537e+09	4.40445e+09	k__Bacteria
OTU_120	0.000170996	0.000183951	0	k__Bacteria;p__Firmicutes;c__Negativicutes;o__Veillonellales-Selenomonadales;f__Selenomonadaceae;g__Quinella;s__
OTU_121	0.000173587	0.00015286	4.66354e+09	k__Bacteria;p__Bacteroidota;c__Bacteroidia;o__Bacteroidales;f__Muribaculaceae;g__;s__
OTU_122	0.000373083	0.000129543	5.18171e+09	k__Bacteria;p__Firmicutes;c__Clostridia;o__Clostridia_UCG-014;f__;g__;s__
OTU_123	7.25439e+09	6.47714e+09	0.000108816	k__Bacteria;p__Bacteroidota;c__Bacteroidia;o__Bacteroidales;f__Bacteroidaceae;g__Bacteroides;s__Bacteroides_vulgatus
OTU_124	0.000173587	6.99531e+09	0	k__Bacteria;p__Firmicutes;c__Clostridia;o__Lachnospirales;f__Lachnospiraceae;g__Lachnospiraceae_NK4A136_group;s__
OTU_125	0.000137315	0.000235768	0	k__Bacteria;p__Bacteroidota;c__Bacteroidia;o__Bacteroidales;f__Muribaculaceae;g__;s__
OTU_126	1.03634e+09	1.55451e+09	0.000321266	k__Bacteria;p__Actinobacteria;c__unidentified_Actinobacteria;o__Micrococcales
OTU_127	0.000215041	9.58616e+09	2.33177e+09	k__Bacteria;p__Firmicutes;c__Clostridia;o__Lachnospirales;f__Lachnospiraceae
OTU_128	0.000507808	0.000266858	2.84994e+09	k__Bacteria;p__Bacteroidota;c__Bacteroidia;o__Bacteroidales;f__Muribaculaceae;g__;s__
OTU_129	0.000549261	0.000108816	6.21805e+09	k__Bacteria;p__Bacteroidota;c__Bacteroidia;o__Bacteroidales;f__Rikenellaceae;g__Alistipes;s__
OTU_130	0.000458581	0.000170996	7.77256e+08	k__Bacteria;p__Bacteroidota;c__Bacteroidia;o__Bacteroidales;f__Muribaculaceae;g__;s__
OTU_131	0.00018136	0.000132134	7.77256e+09	k__Bacteria;p__Firmicutes;c__Bacilli;o__Erysipelotrichales;f__Erysipelatoclostridiaceae;g__Candidatus_Stoquefichus;s__
OTU_132	0.000147679	7.77256e+09	0	k__Bacteria;p__Firmicutes;c__Clostridia;o__Oscillospirales;f__UCG-010;g__;s__
OTU_133	0.000178769	0.00015027	0	k__Bacteria;p__Firmicutes;c__Bacilli;o__Erysipelotrichales;f__Erysipelotrichaceae;g__Faecalitalea;s__
OTU_134	0.000168406	4.14537e+09	2.07268e+09	k__Bacteria;p__Bacteroidota;c__Bacteroidia;o__Bacteroidales;f__Marinifilaceae;g__Odoribacter
OTU_135	0.000300539	0.000367901	4.92262e+09	k__Bacteria;p__unidentified_Bacteria;c__Clostridia;o__Oscillospirales;f__Oscillospiraceae;g__;s__
OTU_136	0.000142497	0.000365311	2.59085e+08	k__Bacteria
OTU_137	0.000222814	9.32708e+09	7.77256e+08	k__Bacteria;p__Firmicutes;c__Clostridia;o__Lachnospirales;f__Lachnospiraceae
OTU_138	0.000220223	0.000108816	0	k__Bacteria;p__Firmicutes;c__Clostridia;o__Oscillospirales;f__Butyricicoccaceae;g__Butyricicoccus;s__
OTU_139	0.000582942	2.59085e+08	0.000194314	k__Bacteria;p__Firmicutes;c__Bacilli;o__Bacillales;f__Bacillaceae
OTU_140	0.000199496	0.000142497	1.29543e+08	k__Bacteria;p__Firmicutes;c__Clostridia;o__Lachnospirales;f__Lachnospiraceae;g__Lachnospiraceae_UCG-006;s__
OTU_141	0.000202087	1.55451e+09	0	k__Bacteria;p__Bacteroidota;c__Bacteroidia;o__Bacteroidales;f__Marinifilaceae;g__Odoribacter;s__
OTU_142	0.000235768	2.84994e+09	2.59085e+07	k__Bacteria;p__Bacteroidota;c__Bacteroidia;o__Bacteroidales;f__Muribaculaceae;g__;s__
OTU_143	0.000240949	4.14537e+09	0	k__Bacteria;p__Desulfobacterota;c__Desulfovibrionia;o__Desulfovibrionales;f__Desulfovibrionaceae;g__Desulfovibrio;s__
OTU_144	6.73622e+09	5.95897e+09	0.000101043	k__Bacteria;p__Firmicutes;c__Bacilli;o__Erysipelotrichales;f__Erysipelatoclostridiaceae;g__Candidatus_Stoquefichus;s__
OTU_145	0.000189132	7.77256e+09	0	k__Bacteria
OTU_146	0.000142497	0.000655486	0.000494853	k__Bacteria;p__Proteobacteria;c__Gammaproteobacteria;o__Enterobacterales;f__Enterobacteriaceae;g__Escherichia-Shigella
OTU_147	0.000163224	0	0	k__Bacteria;p__Firmicutes;c__Clostridia;o__Oscillospirales;f__Ruminococcaceae;g__Ruminococcus;s__
OTU_148	0.000463763	0.000134724	4.66354e+09	k__Bacteria;p__Bacteroidota;c__Bacteroidia;o__Bacteroidales;f__Muribaculaceae;g__;s__
OTU_149	0	0	0.000256495	k__Bacteria;p__Bacteroidota;c__Bacteroidia;o__Sphingobacteriales;f__Sphingobacteriaceae;g__Sphingobacterium;s__Sphingobacterium_multivorum
OTU_150	0.000196905	0.000284994	0	k__Bacteria;p__Desulfobacterota;c__Desulfovibrionia;o__Desulfovibrionales;f__Desulfovibrionaceae;g__Desulfovibrio
OTU_151	0.00015286	0.000194314	4.40445e+09	k__Bacteria;p__Bacteroidota;c__Bacteroidia;o__Bacteroidales;f__Muribaculaceae;g__;s__
OTU_152	0.00012177	0.000365311	0	k__Bacteria;p__Firmicutes;c__Clostridia;o__Oscillospirales;f__Ruminococcaceae
OTU_153	0.000119179	0	0	k__Bacteria
OTU_154	0.00033422	9.06799e+09	2.59085e+07	k__Bacteria;p__Firmicutes;c__Clostridia;o__Lachnospirales;f__Lachnospiraceae;g__Lachnospiraceae_NK4A136_group;s__
OTU_155	0.000204678	6.21805e+09	0	k__Bacteria;p__Firmicutes;c__Clostridia;o__Lachnospirales;f__Lachnospiraceae;g__Roseburia
OTU_156	1.55451e+09	1.03634e+09	0.000132134	Unknown
OTU_157	0.000134724	3.6272e+09	1.03634e+09	k__Bacteria;p__unidentified_Bacteria;c__Coriobacteriia;o__Coriobacteriales;f__;g__;s__
OTU_158	0.00012177	3.36811e+09	5.18171e+08	k__Bacteria;p__unidentified_Bacteria;c__Alphaproteobacteria;o__Rhodospirillales;f__unidentified_Rhodospirillales;g__unidentified_Rhodospirillales;s__Azospirillum_sp_47_25
OTU_159	0.00021245	2.33177e+09	0	k__Bacteria;p__Firmicutes;c__Clostridia;o__Lachnospirales;f__Lachnospiraceae
OTU_160	1.29543e+08	2.59085e+07	0.000139906	k__Bacteria;p__Proteobacteria;c__Alphaproteobacteria;o__Rhizobiales;f__Rhizobiaceae;g__Ochrobactrum;s__Ochrobactrum_pseudogrignonense
OTU_161	0.000248722	0.000116588	1.55451e+09	k__Bacteria;p__Firmicutes;c__Clostridia;o__Peptostreptococcales-Tissierellales;f__Anaerovoracaceae;g__[Eubacterium]_nodatum_group;s__
OTU_162	0.00015027	4.40445e+09	2.59085e+07	k__Bacteria;p__Firmicutes;c__Clostridia;o__Clostridia_UCG-014;f__;g__;s__
OTU_163	0.000427491	0.000357538	2.59085e+07	k__Bacteria
OTU_164	9.84525e+09	8.29074e+09	1.03634e+09	k__Bacteria;p__Bacteroidota;c__Bacteroidia;o__Bacteroidales;f__Muribaculaceae;g__;s__
OTU_165	0.000554443	0.000230586	4.14537e+09	k__Bacteria;p__Firmicutes;c__Clostridia;o__Clostridia_UCG-014;f__;g__;s__
OTU_166	0.000259085	3.36811e+09	0	k__Bacteria;p__Proteobacteria;c__Gammaproteobacteria;o__Burkholderiales;f__Sutterellaceae;g__Parasutterella;s__
OTU_167	0.000406764	0.000108816	2.59085e+07	k__Bacteria
OTU_168	0.000474126	9.58616e+09	0	k__Bacteria;p__Firmicutes;c__Clostridia;o__Lachnospirales;f__Lachnospiraceae
OTU_169	9.06799e+09	7.51348e+09	2.07268e+09	k__Bacteria;p__Firmicutes;c__Bacilli;o__Erysipelotrichales;f__Erysipelatoclostridiaceae;g__Erysipelatoclostridium;s__
OTU_170	0.00018136	3.36811e+09	7.77256e+08	k__Bacteria;p__Firmicutes;c__Clostridia;o__Christensenellales;f__Christensenellaceae;g__Christensenellaceae_R-7_group;s__
OTU_171	0.000147679	4.14537e+09	0	k__Bacteria;p__Firmicutes;c__Bacilli;o__Mycoplasmatales;f__Mycoplasmataceae;g__Mycoplasma;s__Mesomycoplasma_moatsii
OTU_172	0.000160633	8.80891e+09	0	k__Bacteria;p__Firmicutes;c__Clostridia;o__Oscillospirales;f__Oscillospiraceae;g__Oscillibacter;s__
OTU_173	0.000287585	7.77256e+08	0	k__Bacteria;p__Firmicutes;c__Clostridia;o__Lachnospirales;f__Lachnospiraceae;g__Lachnospiraceae_UCG-001;s__
OTU_174	0.000259085	0.000139906	5.18171e+08	k__Bacteria;p__unidentified_Bacteria;c__Clostridia;o__Oscillospirales;f__Oscillospiraceae;g__;s__
OTU_175	1.8136e+09	4.40445e+09	4.66354e+09	k__Bacteria
OTU_176	0.000215041	0.000194314	0	k__Bacteria;p__Firmicutes;c__Clostridia;o__Oscillospirales;f__Oscillospiraceae;g__Oscillibacter;s__
OTU_177	0.000160633	0.000106225	0	k__Bacteria;p__Firmicutes;c__Clostridia;o__Oscillospirales;f__[Eubacterium]_coprostanoligenes_group;g__;s__
OTU_178	0.000331629	7.51348e+09	0	k__Bacteria;p__Firmicutes;c__Clostridia;o__Lachnospirales;f__Lachnospiraceae;g__Lachnospiraceae_NK4A136_group;s__Lachnospiraceae_bacterium_COE1
OTU_179	0.000155451	1.8136e+09	0	k__Bacteria;p__Firmicutes;c__Bacilli;o__Erysipelotrichales;f__Erysipelatoclostridiaceae;g__;s__
OTU_180	5.18171e+08	0.000139906	5.18171e+08	k__Bacteria;p__Firmicutes;c__Clostridia;o__Oscillospirales;f__Ruminococcaceae;g__Ruminococcus;s__Ruminococcus_flavefaciens
OTU_181	0.000108816	2.84994e+09	0	k__Bacteria;p__Firmicutes;c__unidentified_Firmicutes;o__Oscillospirales;f__Ruminococcaceae;g__;s__
OTU_182	0.000240949	1.8136e+09	0	k__Bacteria;p__Actinobacteriota;c__Coriobacteriia;o__Coriobacteriales;f__Eggerthellaceae;g__Enterorhabdus;s__
OTU_183	0.00015027	3.10903e+09	0	k__Bacteria;p__unidentified_Bacteria;c__Clostridia;o__Lachnospirales;f__Lachnospiraceae
OTU_184	0.000132134	5.95897e+09	0	k__Bacteria;p__Actinobacteriota;c__Coriobacteriia;o__Coriobacteriales;f__Eggerthellaceae;g__Enterorhabdus;s__
OTU_185	3.6272e+09	6.99531e+09	1.8136e+09	k__Bacteria;p__Bacteroidota;c__Bacteroidia;o__Bacteroidales;f__Marinifilaceae;g__Odoribacter
OTU_186	7.77256e+08	0.000116588	0	k__Bacteria;p__Firmicutes;c__Clostridia;o__Lachnospirales;f__Lachnospiraceae;g__[Eubacterium]_ruminantium_group;s__
OTU_187	0.000279812	3.10903e+09	1.03634e+09	k__Bacteria;p__Firmicutes;c__Clostridia;o__Clostridia_UCG-014;f__;g__;s__
OTU_188	0.000937889	0.00063735	1.29543e+08	k__Bacteria;p__Firmicutes;c__Clostridia;o__Lachnospirales;f__Lachnospiraceae;g__[Eubacterium]_xylanophilum_group;s__
OTU_189	9.06799e+09	7.77256e+08	9.84525e+09	k__Bacteria;p__Proteobacteria;c__Gammaproteobacteria;o__Xanthomonadales;f__Xanthomonadaceae;g__Stenotrophomonas;s__[Pseudomonas]_geniculata
OTU_190	0.00012177	2.84994e+09	0	k__Bacteria;p__Firmicutes;c__Clostridia;o__Oscillospirales;f__UCG-010;g__;s__
OTU_191	0.00021245	7.51348e+09	0	k__Bacteria;p__Firmicutes;c__Clostridia;o__Lachnospirales;f__Lachnospiraceae;g__Tuzzerella;s__
OTU_192	0.000284994	6.73622e+09	5.18171e+08	k__Bacteria;p__unidentified_Bacteria;c__Clostridia;o__Lachnospirales;f__Lachnospiraceae;g__;s__
OTU_193	0.00012177	2.59085e+08	5.18171e+08	k__Bacteria;p__Actinobacteriota;c__Coriobacteriia;o__Coriobacteriales;f__Eggerthellaceae
OTU_194	9.58616e+09	9.06799e+09	0	k__Bacteria;p__Firmicutes;c__Clostridia;o__Monoglobales;f__Monoglobaceae;g__Monoglobus;s__
OTU_195	7.51348e+09	4.40445e+09	0	k__Bacteria;p__Firmicutes;c__Clostridia;o__Oscillospirales;f__Oscillospiraceae;g__Papillibacter;s__
OTU_196	0.000165815	0.000134724	1.55451e+09	k__Bacteria;p__Firmicutes;c__Clostridia;o__Peptostreptococcales-Tissierellales;f__Anaerovoracaceae;g__Anaerovorax;s__
OTU_197	9.32708e+09	3.10903e+09	0	k__Bacteria;p__Cyanobacteria;c__Vampirivibrionia;o__Gastranaerophilales
OTU_198	0.000106225	1.55451e+09	5.18171e+08	k__Bacteria;p__Firmicutes;c__Clostridia;o__Oscillospirales;f__Ruminococcaceae;g__;s__
OTU_199	0.000230586	0.000139906	2.59085e+07	k__Bacteria;p__Firmicutes;c__Clostridia;o__Oscillospirales;f__Butyricicoccaceae;g__Butyricicoccus;s__
OTU_200	0.000321266	0.000139906	2.84994e+09	k__Bacteria;p__Firmicutes;c__Clostridia;o__Oscillospirales;f__Oscillospiraceae
OTU_201	0	2.59085e+07	0.00015027	k__Bacteria;p__Actinobacteria;c__unidentified_Actinobacteria;o__Corynebacteriales;f__Corynebacteriaceae;g__Corynebacterium;s__Corynebacterium_sp_HL99
OTU_202	0.000222814	0.000142497	5.18171e+08	k__Bacteria;p__unidentified_Bacteria;c__Clostridia;o__Oscillospirales;f__Oscillospiraceae;g__;s__
OTU_203	0	0.000178769	0	k__Bacteria;p__Bacteroidota;c__Bacteroidia;o__Bacteroidales;f__Prevotellaceae;g__Alloprevotella;s__
OTU_204	0.000134724	1.8136e+09	0	k__Bacteria;p__Cyanobacteria;c__Vampirivibrionia;o__Gastranaerophilales;f__;g__;s__
OTU_205	6.21805e+09	5.69988e+09	7.77256e+08	k__Bacteria
OTU_206	0.000132134	3.6272e+09	0	k__Bacteria;p__Bacteroidota;c__Bacteroidia;o__Bacteroidales;f__Muribaculaceae;g__;s__
OTU_207	0.000106225	2.59085e+07	0	k__Bacteria
OTU_208	0.000113998	4.66354e+09	0	k__Bacteria;p__Firmicutes;c__Clostridia;o__Peptostreptococcales-Tissierellales;f__Anaerovoracaceae;g__Family_XIII_UCG-001;s__
OTU_209	0.000186542	1.55451e+09	0	k__Bacteria;p__Firmicutes;c__Clostridia;o__Lachnospirales
OTU_210	0.000163224	6.21805e+09	0	k__Bacteria;p__Cyanobacteria;c__Vampirivibrionia;o__Gastranaerophilales;f__;g__;s__
OTU_211	3.6272e+09	7.25439e+09	2.59085e+08	k__Bacteria;p__Firmicutes;c__Clostridia;o__Oscillospirales;f__[Eubacterium]_coprostanoligenes_group;g__;s__
OTU_212	0.000202087	0.000132134	5.18171e+08	k__Bacteria;p__Firmicutes;c__Clostridia;o__Clostridia_UCG-014;f__;g__;s__
OTU_213	0.000158042	8.80891e+09	0	k__Bacteria;p__Firmicutes;c__Clostridia;o__Lachnospirales;f__Lachnospiraceae;g__GCA-900066575;s__
OTU_214	7.77256e+09	2.33177e+09	0	k__Bacteria;p__Firmicutes;c__Bacilli;o__Erysipelotrichales;f__Erysipelatoclostridiaceae;g__Erysipelatoclostridium;s__
OTU_215	6.21805e+09	3.10903e+09	5.18171e+08	k__Bacteria;p__Actinobacteriota;c__Coriobacteriia;o__Coriobacteriales;f__Eggerthellaceae;g__Parvibacter;s__
OTU_216	0.000113998	2.07268e+09	0	k__Bacteria;p__Firmicutes;c__Clostridia;o__Clostridia_UCG-014;f__;g__;s__
OTU_217	0.000103634	1.55451e+09	2.59085e+07	k__Bacteria
OTU_218	0.000111407	9.58616e+09	0	k__Bacteria;p__Bacteroidota;c__Bacteroidia;o__Bacteroidales;f__Muribaculaceae;g__;s__
OTU_219	0.000147679	9.32708e+09	3.6272e+09	k__Bacteria;p__Firmicutes;c__Clostridia;o__Clostridia_UCG-014;f__;g__;s__
OTU_220	0.000170996	6.99531e+09	1.29543e+08	k__Bacteria;p__unidentified_Bacteria;c__Alphaproteobacteria;o__Rhodospirillales;f__;g__;s__
OTU_221	7.25439e+09	1.55451e+09	2.59085e+07	k__Bacteria;p__Bacteroidota;c__Bacteroidia;o__Bacteroidales;f__Rikenellaceae;g__Alistipes;s__Alistipes_sp_cv1
OTU_222	0.000124361	3.6272e+09	5.18171e+08	k__Bacteria;p__Actinobacteriota;c__Coriobacteriia;o__Coriobacteriales;f__Eggerthellaceae;g__Enterorhabdus;s__
OTU_223	0.000352356	0.000137315	1.8136e+09	k__Bacteria
OTU_224	6.47714e+09	5.69988e+09	0	k__Bacteria;p__Actinobacteriota;c__Coriobacteriia;o__Coriobacteriales;f__Eggerthellaceae
OTU_225	4.92262e+09	8.03165e+09	0	k__Bacteria
OTU_226	6.21805e+09	0.000126952	0	k__Bacteria;p__Firmicutes;c__Clostridia;o__Lachnospirales;f__Lachnospiraceae
OTU_227	0.000111407	2.84994e+09	0	k__Bacteria;p__Firmicutes;c__Bacilli;o__Lactobacillales;f__Lactobacillaceae;g__Limosilactobacillus;s__
OTU_228	4.40445e+09	4.40445e+09	0	k__Bacteria;p__Firmicutes;c__Clostridia;o__Lachnospirales;f__Lachnospiraceae
OTU_229	4.92262e+09	4.66354e+09	0	k__Bacteria;p__Firmicutes;c__unidentified_Firmicutes;o__Oscillospirales;f__Ruminococcaceae;g__;s__
OTU_230	8.29074e+09	3.6272e+09	0	k__Bacteria;p__Bacteroidota;c__Bacteroidia;o__Bacteroidales;f__Muribaculaceae;g__;s__
OTU_231	0.000176178	9.58616e+09	0	k__Bacteria;p__unidentified_Bacteria;c__Clostridia;o__Lachnospirales;f__Lachnospiraceae;g__unidentified_Lachnospiraceae;s__Clostridium_sp_Culture-54
OTU_232	4.92262e+09	3.10903e+09	0	k__Bacteria;p__Actinobacteriota;c__Coriobacteriia;o__Coriobacteriales;f__Eggerthellaceae;g__Enterorhabdus;s__
OTU_233	0.000292767	1.8136e+09	0	k__Bacteria;p__Firmicutes;c__Clostridia;o__Lachnospirales;f__Lachnospiraceae;g__Lachnospiraceae_NK4A136_group;s__
OTU_234	2.59085e+08	2.59085e+07	1.29543e+08	k__Bacteria
OTU_235	5.69988e+09	3.36811e+09	0	k__Bacteria;p__unidentified_Bacteria;c__Clostridia;o__Lachnospirales;f__Lachnospiraceae;g__;s__
OTU_236	7.25439e+09	2.33177e+09	0	k__Bacteria;p__Bacteroidota;c__Bacteroidia;o__Bacteroidales;f__Rikenellaceae;g__Alistipes;s__
OTU_237	9.58616e+09	9.06799e+09	5.18171e+08	k__Bacteria;p__unidentified_Bacteria;c__Clostridia;o__Oscillospirales;f__Ruminococcaceae;g__unidentified_Ruminococcaceae;s__[Clostridium]_leptum
OTU_238	7.51348e+09	3.6272e+09	0	k__Bacteria;p__Firmicutes;c__Clostridia;o__Lachnospirales;f__Lachnospiraceae;g__Lachnospiraceae_NK4A136_group;s__
OTU_239	4.40445e+09	3.88628e+08	2.59085e+07	k__Bacteria;p__Firmicutes;c__Clostridia;o__Clostridia_vadinBB60_group;f__;g__;s__
OTU_240	0.00012177	7.77256e+09	0	k__Bacteria;p__Firmicutes;c__Clostridia;o__Lachnospirales;f__Lachnospiraceae;g__Acetatifactor;s__
OTU_241	6.47714e+09	0	2.33177e+09	k__Bacteria;p__Proteobacteria;c__Gammaproteobacteria;o__Burkholderiales;f__Alcaligenaceae;g__Achromobacter
OTU_242	5.69988e+09	1.29543e+08	2.84994e+09	k__Bacteria;p__Firmicutes;c__Bacilli;o__Staphylococcales;f__Gemellaceae;g__Gemella;s__
OTU_243	3.10903e+09	0	2.59085e+07	k__Bacteria
OTU_244	6.73622e+09	2.33177e+09	2.59085e+07	k__Bacteria;p__Firmicutes;c__Clostridia;o__Clostridia_vadinBB60_group;f__;g__;s__
OTU_245	9.84525e+09	1.55451e+09	0	k__Bacteria;p__Bacteroidota;c__Bacteroidia;o__Bacteroidales;f__Rikenellaceae;g__Alistipes;s__
OTU_246	0.00139647	0.000292767	0	k__Bacteria;p__Firmicutes;c__Clostridia;o__Lachnospirales;f__Lachnospiraceae;g__Lachnospiraceae_NK4A136_group;s__
OTU_247	0.000134724	1.8136e+09	0	k__Bacteria;p__Desulfobacterota;c__Desulfovibrionia;o__Desulfovibrionales;f__Desulfovibrionaceae;g__Desulfovibrio;s__Desulfovibrio_fairfieldensis
OTU_248	5.69988e+09	1.03634e+09	0	k__Bacteria;p__Firmicutes;c__Clostridia;o__Oscillospirales;f__Ruminococcaceae;g__Negativibacillus;s__
OTU_249	5.4408e+09	1.03634e+09	0	k__Bacteria;p__Firmicutes;c__Clostridia;o__Clostridia_vadinBB60_group
OTU_250	6.47714e+09	2.33177e+09	0	k__Bacteria;p__Firmicutes;c__Clostridia;o__Peptostreptococcales-Tissierellales;f__Anaerovoracaceae;g__Family_XIII_AD3011_group;s__
OTU_251	8.29074e+09	6.73622e+09	0	k__Bacteria;p__Firmicutes;c__Clostridia;o__Lachnospirales;f__Lachnospiraceae;g__Lachnospiraceae_NK4A136_group;s__
OTU_252	0.000108816	2.84994e+09	5.18171e+08	k__Bacteria;p__Firmicutes;c__Clostridia;o__Oscillospirales;f__Oscillospiraceae;g__NK4A214_group;s__
OTU_253	6.47714e+09	4.66354e+09	2.59085e+07	k__Bacteria;p__Bacteroidota;c__Bacteroidia;o__Bacteroidales;f__Rs-E47_termite_group;g__;s__
OTU_254	9.84525e+09	8.03165e+09	2.59085e+07	k__Bacteria;p__Firmicutes;c__Clostridia;o__Lachnospirales;f__Lachnospiraceae;g__Lachnospiraceae_NK4A136_group
OTU_255	9.06799e+09	2.59085e+07	0	k__Bacteria;p__Firmicutes;c__Clostridia;o__Oscillospirales;f__[Clostridium]_methylpentosum_group;g__;s__
OTU_256	0.000113998	4.66354e+09	0	k__Bacteria;p__Firmicutes;c__Clostridia;o__Lachnospirales;f__Lachnospiraceae;g__A2;s__
OTU_257	7.25439e+09	2.59085e+07	0	k__Bacteria;p__unidentified_Bacteria;c__Clostridia;o__Lachnospirales;f__Lachnospiraceae;g__;s__
OTU_258	3.88628e+08	0.000183951	0.000235768	k__Bacteria;p__Firmicutes;c__Bacilli;o__Lactobacillales
OTU_259	7.25439e+09	2.59085e+07	0	k__Bacteria;p__Firmicutes;c__Clostridia;o__Clostridia_UCG-014;f__;g__;s__
OTU_260	5.69988e+09	5.18171e+08	0	k__Bacteria;p__Cyanobacteria;c__Vampirivibrionia;o__Gastranaerophilales;f__;g__;s__
OTU_261	4.14537e+09	2.59085e+08	0	k__Bacteria;p__Cyanobacteria;c__Vampirivibrionia;o__Gastranaerophilales;f__;g__;s__
OTU_262	4.92262e+09	1.29543e+08	1.03634e+09	k__Bacteria;p__Firmicutes;c__Clostridia;o__Oscillospirales;f__Oscillospiraceae;g__UCG-005;s__
OTU_263	0.000137315	2.07268e+09	7.77256e+08	k__Bacteria;p__Firmicutes;c__Clostridia;o__Lachnospirales;f__Lachnospiraceae
OTU_264	2.33177e+09	1.55451e+09	2.59085e+07	k__Bacteria;p__unidentified_Bacteria;c__Alphaproteobacteria;o__Rhodospirillales;f__;g__;s__
OTU_265	0.000132134	4.92262e+09	0	k__Bacteria;p__Actinobacteriota;c__Coriobacteriia;o__Coriobacteriales;f__Eggerthellaceae;g__Enterorhabdus;s__
OTU_266	0.000119179	0.000124361	0	k__Bacteria;p__Firmicutes;c__Clostridia;o__Lachnospirales;f__Lachnospiraceae;g__Lachnospiraceae_NK4A136_group;s__
OTU_267	5.18171e+09	5.18171e+08	0	k__Bacteria;p__unidentified_Bacteria;c__Clostridia;o__Peptococcales;f__Peptococcaceae;g__;s__
OTU_268	7.25439e+09	2.07268e+09	0	k__Bacteria;p__Firmicutes;c__Clostridia;o__Lachnospirales;f__Lachnospiraceae;g__Roseburia;s__
OTU_269	0	0	6.73622e+09	k__Bacteria;p__Proteobacteria;c__Gammaproteobacteria;o__Burkholderiales;f__Rhodocyclaceae;g__Methyloversatilis;s__
OTU_270	9.84525e+09	0.00018136	0	k__Bacteria
OTU_271	3.36811e+09	3.10903e+09	0	k__Bacteria;p__Firmicutes;c__Clostridia;o__Lachnospirales;f__Lachnospiraceae;g__Blautia;s__Lachnospiraceae_bacterium_DW59
OTU_272	0	4.40445e+09	0	k__Bacteria
OTU_273	4.14537e+09	2.84994e+09	0	k__Bacteria;p__Actinobacteriota;c__Coriobacteriia;o__Coriobacteriales;f__Eggerthellaceae
OTU_274	5.18171e+08	7.77256e+08	7.51348e+09	k__Bacteria;p__Proteobacteria;c__Gammaproteobacteria;o__Pseudomonadales;f__Pseudomonadaceae;g__Pseudomonas
OTU_275	9.84525e+09	4.14537e+09	0	k__Bacteria;p__Firmicutes;c__Clostridia;o__Oscillospirales;f__Butyricicoccaceae;g__UCG-009;s__
OTU_276	0.0008783	0.0010778	0.00218668	k__Bacteria;p__Proteobacteria;c__Gammaproteobacteria;o__Enterobacterales
OTU_277	1.55451e+09	5.95897e+09	0	k__Bacteria
OTU_278	0.000106225	0	0	k__Bacteria;p__Firmicutes;c__Clostridia;o__Lachnospirales;f__Lachnospiraceae;g__Acetatifactor;s__
OTU_279	5.4408e+09	2.59085e+07	0	k__Bacteria
OTU_280	2.33177e+09	0.000119179	1.55451e+09	k__Bacteria;p__Firmicutes;c__Clostridia;o__Lachnospirales;f__Lachnospiraceae;g__ASF356;s__
OTU_281	5.4408e+09	2.07268e+09	0	k__Bacteria;p__unidentified_Bacteria;c__Clostridia;o__Lachnospirales;f__Lachnospiraceae;g__;s__
OTU_282	2.59085e+08	1.29543e+08	0	k__Bacteria;p__Firmicutes;c__Clostridia;o__Lachnospirales;f__Lachnospiraceae
OTU_283	5.95897e+09	1.8136e+09	2.59085e+07	k__Bacteria
OTU_284	1.55451e+09	1.29543e+08	0.000126952	k__Bacteria;p__Actinobacteria;c__unidentified_Actinobacteria;o__Micrococcales;f__Microbacteriaceae
OTU_285	0.000196905	9.84525e+09	1.55451e+09	k__Bacteria
OTU_286	1.8136e+09	0.000116588	0.000585533	k__Bacteria;p__Firmicutes;c__Bacilli;o__Lactobacillales;f__Streptococcaceae;g__Lactococcus
OTU_287	5.18171e+08	3.36811e+09	5.18171e+08	k__Bacteria;p__Proteobacteria;c__Alphaproteobacteria;o__Rhizobiales;f__Rhizobiaceae;g__Allorhizobium-Neorhizobium-Pararhizobium-Rhizobium;s__Agrobacterium_radiobacter
OTU_288	6.99531e+09	1.8136e+09	2.59085e+07	k__Bacteria;p__Firmicutes;c__Clostridia;o__Clostridia_UCG-014;f__;g__;s__
OTU_289	0.000101043	0.000220223	0.000103634	k__Bacteria;p__Firmicutes;c__Bacilli;o__Lactobacillales;f__Enterococcaceae;g__Enterococcus
OTU_290	5.95897e+09	5.18171e+08	0	k__Bacteria;p__unidentified_Bacteria;c__Desulfovibrionia;o__Desulfovibrionales;f__Desulfovibrionaceae;g__;s__
OTU_291	9.06799e+09	6.21805e+09	0	k__Bacteria;p__Firmicutes;c__Clostridia;o__Lachnospirales;f__Lachnospiraceae;g__Lachnospiraceae_UCG-001;s__
OTU_292	0.000919753	0.00072803	4.66354e+09	k__Bacteria;p__Bacteroidota;c__Bacteroidia;o__Bacteroidales;f__Rikenellaceae;g__Alistipes
OTU_293	0.000712485	0.000173587	0.000158042	k__Bacteria;p__Bacteroidota;c__Bacteroidia;o__Bacteroidales;f__Rikenellaceae;g__Alistipes;s__
OTU_294	8.03165e+09	3.10903e+09	0	k__Bacteria;p__Firmicutes;c__Clostridia;o__Peptostreptococcales-Tissierellales;f__Anaerovoracaceae;g__[Eubacterium]_brachy_group;s__
OTU_295	4.92262e+09	1.8136e+09	0	k__Bacteria;p__Firmicutes;c__Clostridia;o__Peptostreptococcales-Tissierellales;f__Anaerovoracaceae;g__Family_XIII_AD3011_group;s__
OTU_296	4.92262e+09	7.77256e+08	7.77256e+08	k__Bacteria;p__Firmicutes;c__Bacilli;o__Lactobacillales;f__Streptococcaceae;g__Streptococcus
OTU_297	2.84994e+09	1.55451e+09	0	k__Bacteria;p__Firmicutes;c__Bacilli;o__Acholeplasmatales;f__Acholeplasmataceae;g__Anaeroplasma;s__
OTU_298	0	1.03634e+09	2.59085e+08	k__Bacteria
OTU_299	8.29074e+09	2.59085e+07	0	k__Bacteria;p__Firmicutes;c__Clostridia;o__Lachnospirales;f__Lachnospiraceae
OTU_300	0.00261417	0.0313623	0.00149233	k__Bacteria;p__Firmicutes;c__Bacilli;o__Lactobacillales;f__Enterococcaceae;g__Enterococcus
OTU_301	4.40445e+09	1.55451e+09	7.77256e+08	k__Bacteria;p__Actinobacteriota;c__Coriobacteriia;o__Coriobacteriales
OTU_302	5.4408e+09	0	7.77256e+08	k__Bacteria;p__Firmicutes;c__Clostridia;o__Lachnospirales;f__Lachnospiraceae;g__Marvinbryantia
OTU_303	7.25439e+09	7.77256e+08	0	k__Bacteria;p__Firmicutes;c__Clostridia;o__Clostridia_UCG-014;f__;g__;s__
OTU_304	8.80891e+09	4.92262e+09	1.29543e+08	k__Bacteria;p__Firmicutes;c__unidentified_Firmicutes;o__Oscillospirales;f__Ruminococcaceae;g__;s__
OTU_305	5.18171e+09	7.77256e+08	0	k__Bacteria;p__Firmicutes;c__Clostridia;o__Clostridia_UCG-014;f__;g__;s__
OTU_306	0	4.66354e+09	0	k__Bacteria;p__Firmicutes;c__Bacilli;o__Lactobacillales;f__Lactobacillaceae;g__Latilactobacillus;s__Lactobacillus_curvatus
OTU_307	7.77256e+08	0.000209859	0	k__Bacteria;p__Bacteroidota;c__Bacteroidia;o__Bacteroidales;f__Muribaculaceae;g__;s__
OTU_308	1.55451e+09	1.29543e+08	0	k__Bacteria
OTU_309	5.18171e+08	1.8136e+09	2.33177e+09	k__Bacteria;p__Bacteroidota;c__Bacteroidia;o__Bacteroidales;f__Muribaculaceae;g__;s__
OTU_310	1.8136e+09	0	5.18171e+08	Unknown
OTU_311	4.14537e+09	3.88628e+08	0	k__Bacteria;p__Firmicutes;c__Clostridia;o__Lachnospirales;f__Lachnospiraceae;g__Lachnospiraceae_NK4A136_group;s__
OTU_312	4.40445e+09	5.18171e+08	0	k__Bacteria;p__Actinobacteriota;c__Coriobacteriia;o__Coriobacteriales;f__Eggerthellaceae
OTU_313	1.55451e+09	1.29543e+08	0	k__Bacteria;p__Firmicutes;c__Clostridia;o__Clostridia_vadinBB60_group;f__;g__;s__
OTU_314	0.000253904	7.51348e+09	2.59085e+07	k__Bacteria;p__Firmicutes;c__Clostridia;o__Lachnospirales;f__Lachnospiraceae;g__GCA-900066575;s__
OTU_315	6.21805e+09	5.18171e+08	7.77256e+08	k__Bacteria;p__unidentified_Bacteria;c__Bacilli;o__Erysipelotrichales;f__Erysipelotrichaceae;g__;s__
OTU_316	2.07268e+09	5.18171e+08	0	k__Bacteria;p__unidentified_Bacteria;c__Clostridia;o__Christensenellales;f__Christensenellaceae;g__;s__
OTU_317	3.88628e+08	2.33177e+09	0	k__Bacteria;p__Firmicutes;c__Clostridia;o__Oscillospirales;f__Ruminococcaceae;g__UBA1819;s__
OTU_318	5.95897e+09	9.32708e+09	0	k__Bacteria;p__unidentified_Bacteria;c__Desulfovibrionia;o__Desulfovibrionales;f__Desulfovibrionaceae;g__;s__
OTU_319	0	2.59085e+08	1.03634e+09	k__Bacteria;p__Firmicutes;c__Bacilli;o__Lactobacillales;f__Lactobacillaceae;g__Leuconostoc;s__Leuconostoc_pseudomesenteroides
OTU_320	3.6272e+09	0	0	Unknown
OTU_321	3.10903e+09	0	0	k__Bacteria;p__Firmicutes;c__Clostridia;o__Oscillospirales;f__Oscillospiraceae;g__Colidextribacter;s__
OTU_322	9.32708e+09	0.00149233	0.00201569	k__Bacteria;p__Firmicutes;c__Bacilli;o__Lactobacillales;f__Streptococcaceae;g__Lactococcus
OTU_323	2.84994e+09	5.18171e+08	0	k__Bacteria;p__Firmicutes;c__Clostridia;o__Clostridia_vadinBB60_group;f__;g__;s__
OTU_324	0.000525944	0.000225404	1.03634e+09	k__Bacteria;p__Firmicutes;c__Clostridia;o__Lachnospirales;f__Lachnospiraceae;g__Lachnospiraceae_NK4A136_group;s__Trichinella_pseudospiralis
OTU_325	2.59085e+08	2.33177e+09	0	k__Bacteria;p__Firmicutes;c__Clostridia;o__Oscillospirales;f__Ruminococcaceae;g__[Eubacterium]_siraeum_group;s__
OTU_326	1.8136e+09	2.07268e+09	0	k__Bacteria
OTU_327	3.6272e+09	7.77256e+08	0	k__Bacteria;p__unidentified_Bacteria;c__Clostridia;o__Oscillospirales;f__Ruminococcaceae;g__;s__
OTU_328	3.10903e+09	1.29543e+08	5.18171e+08	k__Bacteria
OTU_329	3.10903e+09	2.59085e+07	0	k__Bacteria;p__Firmicutes;c__Clostridia;o__Lachnospirales;f__Lachnospiraceae
OTU_330	0.000671031	0.000160633	1.55451e+09	k__Bacteria;p__Bacteroidota;c__Bacteroidia;o__Bacteroidales;f__Bacteroidaceae;g__Bacteroides
OTU_331	2.59085e+08	4.14537e+09	0	k__Bacteria;p__Firmicutes;c__Clostridia;o__Lachnospirales;f__Lachnospiraceae;g__Lachnospiraceae_NK4A136_group;s__Lachnospiraceae_bacterium_COE1
OTU_332	2.59085e+08	2.07268e+09	7.77256e+08	k__Bacteria;p__Cyanobacteria;c__Vampirivibrionia;o__Gastranaerophilales;f__;g__;s__
OTU_333	3.36811e+09	1.8136e+09	0	k__Bacteria;p__Firmicutes;c__Clostridia;o__Clostridia_vadinBB60_group;f__;g__;s__
OTU_334	1.8136e+09	2.59085e+07	1.03634e+09	k__Bacteria;p__Firmicutes;c__Bacilli;o__RF39;f__;g__;s__
OTU_335	1.8136e+09	3.36811e+09	0	k__Bacteria
OTU_336	5.4408e+09	0	0	k__Bacteria;p__Firmicutes;c__Clostridia;o__Lachnospirales;f__Lachnospiraceae;g__Tyzzerella
OTU_337	1.29543e+08	1.8136e+09	7.77256e+08	k__Bacteria;p__Firmicutes;c__Bacilli;o__RF39;f__;g__;s__
OTU_338	3.36811e+09	3.10903e+09	0	k__Bacteria;p__Actinobacteriota;c__Coriobacteriia;o__Coriobacteriales;f__Eggerthellaceae;g__Enterorhabdus;s__
OTU_339	3.10903e+09	3.88628e+08	0	k__Bacteria;p__Firmicutes;c__unidentified_Firmicutes;o__Oscillospirales;f__Ruminococcaceae;g__;s__
OTU_340	4.40445e+09	5.18171e+08	0	k__Bacteria
OTU_341	6.21805e+09	4.14537e+09	0	k__Bacteria;p__Firmicutes;c__Clostridia;o__Lachnospirales;f__Lachnospiraceae;g__Blautia;s__Lachnospiraceae_bacterium_28-4
OTU_342	6.47714e+09	2.33177e+09	0	k__Bacteria;p__Firmicutes;c__Bacilli;o__RF39;f__;g__;s__
OTU_343	1.8136e+09	1.55451e+09	0	k__Bacteria
OTU_344	5.18171e+08	2.33177e+09	0	k__Bacteria;p__Firmicutes;c__Clostridia;o__Lachnospirales;f__Lachnospiraceae;g__Marvinbryantia;s__
OTU_345	2.07268e+09	4.40445e+09	0	k__Bacteria;p__Firmicutes;c__Clostridia;o__Lachnospirales;f__Lachnospiraceae;g__Roseburia;s__
OTU_346	0.000316084	3.36811e+09	0.000297948	k__Bacteria;p__Proteobacteria;c__Gammaproteobacteria;o__Enterobacterales;f__Enterobacteriaceae;g__Klebsiella
OTU_347	5.4408e+09	2.59085e+07	0	k__Bacteria
OTU_348	1.8136e+09	7.77256e+08	0	k__Bacteria;p__unidentified_Bacteria;c__Clostridia;o__Oscillospirales;f__Ruminococcaceae;g__;s__
OTU_349	2.07268e+09	2.59085e+08	0	k__Bacteria;p__Cyanobacteria;c__Vampirivibrionia;o__Gastranaerophilales;f__;g__;s__
OTU_350	6.47714e+09	5.18171e+09	0	k__Bacteria;p__unidentified_Bacteria;c__Clostridia;o__Oscillospirales;f__Ruminococcaceae;g__;s__
OTU_351	5.18171e+09	3.6272e+09	7.77256e+08	k__Bacteria;p__unidentified_Bacteria;c__Alphaproteobacteria;o__Rhodospirillales;f__;g__;s__
OTU_352	2.59085e+08	0	0	k__Bacteria
OTU_353	7.77256e+08	2.59085e+08	0	k__Bacteria;p__Firmicutes;c__Clostridia;o__Lachnospirales;f__Lachnospiraceae
OTU_354	7.77256e+08	4.14537e+09	0	k__Bacteria;p__Firmicutes;c__Clostridia;o__Oscillospirales;f__Oscillospiraceae;g__NK4A214_group;s__
OTU_355	1.29543e+08	1.55451e+09	0	k__Bacteria
OTU_356	2.07268e+09	1.03634e+09	0	k__Bacteria;p__Bacteroidota;c__Bacteroidia;o__Bacteroidales;f__Rikenellaceae;g__Alistipes
OTU_357	1.8136e+09	2.07268e+09	0	k__Bacteria
OTU_358	2.33177e+09	5.18171e+08	0	k__Bacteria;p__Cyanobacteria;c__Vampirivibrionia;o__Gastranaerophilales;f__;g__;s__
OTU_359	0	0	3.10903e+09	k__Bacteria
OTU_360	3.36811e+09	1.8136e+09	0	k__Bacteria;p__Firmicutes;c__Clostridia;o__Christensenellales;f__Christensenellaceae;g__Christensenellaceae_R-7_group;s__
OTU_361	4.14537e+09	2.59085e+07	0	k__Bacteria
OTU_362	4.66354e+09	0	1.29543e+08	k__Bacteria
OTU_363	2.33177e+09	2.07268e+09	0	k__Bacteria;p__Actinobacteriota;c__Coriobacteriia;o__Coriobacteriales;f__Eggerthellaceae;g__DNF00809;s__
OTU_364	5.69988e+09	7.77256e+08	0	k__Bacteria;p__Bacteroidota;c__Bacteroidia;o__Bacteroidales;f__Muribaculaceae;g__;s__
OTU_365	0	1.29543e+08	7.77256e+08	k__Bacteria;p__Cyanobacteria;c__Vampirivibrionia;o__Gastranaerophilales;f__;g__;s__
OTU_366	3.10903e+09	4.92262e+09	0	k__Bacteria;p__unidentified_Bacteria;c__Desulfovibrionia;o__Desulfovibrionales;f__Desulfovibrionaceae;g__;s__
OTU_367	1.8136e+09	0	0	k__Bacteria
OTU_368	0	2.33177e+09	0	k__Bacteria;p__Bacteroidota;c__Bacteroidia;o__Sphingobacteriales;f__Sphingobacteriaceae;g__Pedobacter;s__Pedobacter_boryungensis
OTU_369	2.33177e+09	2.33177e+09	0	k__Bacteria;p__Firmicutes;c__Bacilli;o__Izemoplasmatales;f__;g__;s__
OTU_370	3.6272e+09	1.8136e+09	0	k__Bacteria;p__Firmicutes;c__Clostridia;o__Lachnospirales;f__Lachnospiraceae
OTU_371	2.33177e+09	1.03634e+09	0	k__Bacteria
OTU_372	5.18171e+08	3.88628e+08	0	k__Bacteria;p__Firmicutes;c__Clostridia;o__Clostridia_UCG-014;f__;g__;s__
OTU_373	3.88628e+08	1.03634e+09	0	k__Bacteria;p__Firmicutes;c__Clostridia;o__Christensenellales;f__Christensenellaceae;g__Christensenellaceae_R-7_group;s__
OTU_374	4.40445e+09	2.33177e+09	0	k__Bacteria;p__Cyanobacteria;c__Vampirivibrionia;o__Gastranaerophilales;f__;g__;s__
OTU_375	2.59085e+08	1.29543e+08	0	k__Bacteria;p__Firmicutes;c__Clostridia;o__Clostridia_vadinBB60_group;f__;g__;s__
OTU_376	1.29543e+08	2.33177e+09	0	k__Bacteria;p__unidentified_Bacteria;c__Clostridia;o__Lachnospirales;f__Lachnospiraceae;g__;s__
OTU_377	2.07268e+09	1.29543e+08	0	k__Bacteria
OTU_378	6.21805e+09	3.88628e+08	5.18171e+08	k__Bacteria;p__Cyanobacteria;c__Vampirivibrionia;o__Gastranaerophilales;f__;g__;s__
OTU_379	4.40445e+09	2.59085e+07	0	k__Bacteria;p__Bacteroidota;c__Bacteroidia;o__Bacteroidales;f__Rikenellaceae;g__Rikenellaceae_RC9_gut_group;s__
OTU_380	2.33177e+09	0	0	k__Bacteria;p__Firmicutes;c__Clostridia;o__Clostridia_UCG-014;f__;g__;s__
OTU_381	3.10903e+09	7.77256e+08	5.18171e+08	k__Bacteria;p__Firmicutes;c__Clostridia;o__Clostridia_vadinBB60_group;f__;g__;s__
OTU_382	3.36811e+09	0	0	k__Bacteria;p__Firmicutes;c__Clostridia;o__Lachnospirales;f__Lachnospiraceae;g__Lachnospiraceae_NK4A136_group;s__
OTU_383	1.8136e+09	0	0	k__Bacteria;p__Firmicutes;c__Clostridia;o__Oscillospirales;f__[Eubacterium]_coprostanoligenes_group;g__;s__
OTU_384	1.8136e+09	0	0	k__Bacteria;p__Firmicutes;c__Clostridia;o__Clostridia_vadinBB60_group;f__;g__;s__
OTU_385	2.59085e+08	5.18171e+08	5.18171e+08	k__Bacteria;p__Firmicutes;c__Bacilli;o__Erysipelotrichales;f__Erysipelatoclostridiaceae
OTU_386	0	0	4.66354e+09	k__Bacteria;p__Actinobacteria;c__unidentified_Actinobacteria;o__Micrococcales;f__Microbacteriaceae;g__Microbacterium;s__Microbacterium_binotii
OTU_387	2.33177e+09	1.55451e+09	0	k__Bacteria;p__Firmicutes;c__Clostridia;o__Clostridia_vadinBB60_group;f__;g__;s__
OTU_388	6.21805e+09	0.000111407	2.59085e+08	k__Bacteria;p__Firmicutes;c__Bacilli;o__Entomoplasmatales;f__Spiroplasmataceae;g__Spiroplasma
OTU_389	1.03634e+09	0	2.59085e+08	k__Bacteria;p__Proteobacteria;c__Gammaproteobacteria;o__Pseudomonadales;f__Moraxellaceae;g__Acinetobacter;s__Acinetobacter_pittii
OTU_390	1.29543e+08	2.07268e+09	0	k__Bacteria;p__Actinobacteriota;c__Coriobacteriia;o__Coriobacteriales;f__Atopobiaceae;g__Coriobacteriaceae_UCG-002;s__
OTU_391	2.84994e+09	7.77256e+08	0	k__Bacteria;p__Firmicutes;c__Clostridia;o__Lachnospirales;f__Lachnospiraceae;g__Acetatifactor;s__
OTU_392	5.18171e+08	0	2.59085e+08	k__Bacteria;p__Actinobacteria;c__unidentified_Actinobacteria;o__Micrococcales;f__Dermabacteraceae;g__Brachybacterium
OTU_393	7.77256e+08	0	1.03634e+09	k__Bacteria
OTU_394	1.55451e+09	1.29543e+08	0	k__Bacteria
OTU_395	1.03634e+09	1.55451e+09	0	k__Bacteria;p__Firmicutes;c__Clostridia;o__Oscillospirales;f__Ruminococcaceae;g__Pygmaiobacter;s__
OTU_396	2.59085e+07	0	1.55451e+09	Unknown
OTU_397	2.07268e+09	0	0	k__Bacteria;p__Firmicutes;c__Clostridia;o__Oscillospirales;f__Ruminococcaceae;g__Anaerotruncus;s__
OTU_398	2.33177e+09	0	0	k__Bacteria
OTU_399	5.4408e+09	4.66354e+09	0	k__Bacteria;p__Firmicutes;c__Clostridia;o__Lachnospirales;f__Lachnospiraceae;g__Lachnospiraceae_FCS020_group;s__
OTU_400	1.55451e+09	5.18171e+08	1.55451e+09	k__Bacteria;p__Firmicutes;c__Clostridia;o__Lachnospirales;f__Defluviitaleaceae;g__Defluviitaleaceae_UCG-011;s__
OTU_401	1.29543e+08	1.55451e+09	0	k__Bacteria;p__Firmicutes;c__Negativicutes;o__Veillonellales-Selenomonadales;f__Veillonellaceae;g__Veillonella
OTU_402	2.33177e+09	1.55451e+09	0	k__Bacteria;p__Firmicutes;c__Clostridia;o__Oscillospirales;f__UCG-010;g__;s__
OTU_403	2.33177e+09	0	0	k__Bacteria;p__Firmicutes;c__Clostridia;o__Lachnospirales;f__Lachnospiraceae;g__Lachnospiraceae_NK4A136_group;s__
OTU_404	3.6272e+09	2.59085e+07	0	k__Bacteria;p__Firmicutes;c__Clostridia;o__Clostridia_vadinBB60_group;f__;g__;s__
OTU_405	1.29543e+08	0	0	k__Bacteria;p__Firmicutes;c__Clostridia;o__Lachnospirales;f__Lachnospiraceae;g__Lachnospiraceae_NK4A136_group;s__
OTU_406	3.10903e+09	1.8136e+09	0	k__Bacteria
OTU_407	1.55451e+09	7.77256e+08	0	k__Bacteria;p__Firmicutes;c__Clostridia;o__Clostridia_vadinBB60_group;f__;g__;s__
OTU_408	2.07268e+09	0	0	k__Bacteria;p__Proteobacteria;c__Alphaproteobacteria;o__Rhodobacterales;f__Rhodobacteraceae;g__Paracoccus
OTU_409	1.8136e+09	3.36811e+09	3.6272e+09	k__Bacteria;p__Firmicutes;c__Bacilli;o__Staphylococcales;f__Staphylococcaceae;g__Staphylococcus
OTU_410	6.47714e+09	5.18171e+09	2.59085e+07	k__Bacteria
OTU_411	2.84994e+09	2.59085e+07	0	k__Bacteria;p__unidentified_Bacteria;c__Clostridia;o__Lachnospirales;f__Lachnospiraceae;g__;s__
OTU_412	4.66354e+09	5.18171e+08	0	k__Bacteria;p__Firmicutes;c__Clostridia;o__Oscillospirales;f__Oscillospiraceae;g__Oscillibacter;s__
OTU_413	1.55451e+09	1.55451e+09	0	k__Bacteria;p__unidentified_Bacteria;c__Clostridia;o__Oscillospirales;f__Oscillospiraceae;g__;s__
OTU_414	8.80891e+09	0.000101043	0.000113998	k__Bacteria;p__Proteobacteria;c__Gammaproteobacteria;o__Enterobacterales;f__Enterobacteriaceae;g__Enterobacillus
OTU_415	0.00018136	1.8136e+09	7.77256e+08	k__Bacteria;p__Bacteroidota;c__Bacteroidia;o__Bacteroidales;f__Rikenellaceae;g__Rikenellaceae_RC9_gut_group;s__
OTU_416	2.33177e+09	2.59085e+07	2.59085e+07	k__Bacteria;p__Firmicutes;c__Clostridia;o__Peptostreptococcales-Tissierellales;f__Anaerovoracaceae;g__[Eubacterium]_brachy_group;s__
OTU_417	7.77256e+08	1.03634e+09	0	k__Bacteria;p__unidentified_Bacteria;c__Alphaproteobacteria;o__Rhodospirillales;f__;g__;s__
OTU_418	1.55451e+09	1.03634e+09	0	k__Bacteria;p__Firmicutes;c__Clostridia;o__Peptococcales;f__Peptococcaceae;g__Peptococcus;s__
OTU_419	1.03634e+09	0	0	k__Bacteria;p__Firmicutes;c__Clostridia;o__Oscillospirales;f__UCG-010;g__;s__
OTU_420	3.10903e+09	2.84994e+09	0	k__Bacteria;p__Firmicutes;c__Clostridia;o__Lachnospirales;f__Lachnospiraceae;g__Roseburia;s__
OTU_421	2.07268e+09	1.55451e+09	0	k__Bacteria;p__unidentified_Bacteria;c__Clostridia;o__Lachnospirales;f__Lachnospiraceae;g__unidentified_Lachnospiraceae;s__Clostridium_sp_Culture-27
OTU_422	4.14537e+09	0.000106225	2.59085e+07	k__Bacteria;p__Firmicutes;c__Bacilli;o__Lactobacillales;f__Enterococcaceae;g__Enterococcus
OTU_423	1.03634e+09	2.59085e+07	0	k__Bacteria
OTU_424	1.29543e+08	7.77256e+08	0.000106225	k__Bacteria;p__Cyanobacteria;c__Cyanobacteriia;o__Chloroplast;f__unidentified_Chloroplast;g__unidentified_Chloroplast
OTU_425	1.29543e+08	0	7.77256e+08	k__Bacteria
OTU_426	1.55451e+09	1.8136e+09	2.59085e+07	k__Bacteria;p__Bacteroidota;c__Bacteroidia;o__Bacteroidales;f__Tannerellaceae;g__Parabacteroides;s__Parabacteroides_goldsteinii
OTU_427	2.59085e+07	0	1.29543e+08	k__Bacteria
OTU_428	2.07268e+09	1.03634e+09	0	k__Bacteria;p__Firmicutes;c__Clostridia;o__Oscillospirales;f__Oscillospiraceae
OTU_429	1.03634e+09	7.77256e+08	0	k__Bacteria;p__Desulfobacterota;c__Desulfovibrionia;o__Desulfovibrionales;f__Desulfovibrionaceae;g__Desulfovibrio
OTU_430	1.03634e+09	0	0	k__Bacteria
OTU_431	0	3.10903e+09	0	k__Bacteria;p__Firmicutes;c__Clostridia
OTU_432	0	1.29543e+08	0	k__Bacteria;p__Firmicutes;c__Clostridia;o__Oscillospirales;f__Ruminococcaceae;g__Anaerofilum;s__
OTU_433	0	3.10903e+09	2.59085e+07	k__Bacteria;p__unidentified_Bacteria;c__Alphaproteobacteria;o__Rhodospirillales;f__;g__;s__
OTU_434	3.6272e+09	1.55451e+09	0	k__Bacteria;p__Firmicutes;c__Clostridia;o__Clostridia_vadinBB60_group;f__;g__;s__
OTU_435	0	1.03634e+09	0	k__Bacteria
OTU_436	1.29543e+08	2.59085e+07	0	k__Bacteria;p__Firmicutes;c__Clostridia;o__Oscillospirales;f__UCG-010;g__;s__
OTU_437	2.07268e+09	0	0	k__Bacteria;p__Firmicutes;c__Bacilli;o__RF39;f__;g__;s__
OTU_438	2.33177e+09	0	0	k__Bacteria
OTU_439	1.29543e+08	5.18171e+08	0	k__Bacteria;p__Firmicutes;c__Clostridia;o__Oscillospirales;f__Ruminococcaceae;g__Harryflintia;s__
OTU_440	7.77256e+08	1.03634e+09	0	k__Bacteria;p__unidentified_Bacteria;c__Coriobacteriia;o__Coriobacteriales;f__;g__;s__
OTU_441	7.77256e+08	7.77256e+08	0	k__Bacteria;p__Firmicutes;c__Clostridia;o__Oscillospirales;f__UCG-010;g__;s__
OTU_442	0	0	6.73622e+09	k__Bacteria;p__Proteobacteria;c__Alphaproteobacteria;o__Rickettsiales;f__Mitochondria
OTU_443	0	0	1.55451e+09	k__Bacteria;p__Proteobacteria
OTU_444	0.000165815	0	0.00012177	k__Bacteria;p__Firmicutes;c__Bacilli;o__Bacillales;f__Bacillaceae
OTU_445	1.29543e+08	2.59085e+07	0	k__Bacteria;p__Firmicutes;c__Clostridia;o__Oscillospirales;f__UCG-010;g__;s__
OTU_446	7.77256e+08	1.55451e+09	0	k__Bacteria;p__Firmicutes;c__Clostridia;o__Lachnospirales;f__Lachnospiraceae;g__Lachnospiraceae_UCG-006;s__
OTU_447	1.8136e+09	0	0	k__Bacteria;p__Firmicutes;c__Clostridia;o__Christensenellales;f__Christensenellaceae;g__Christensenellaceae_R-7_group;s__
OTU_448	0	0	2.59085e+07	Unknown
OTU_449	1.8136e+09	2.59085e+07	0	k__Bacteria;p__Cyanobacteria;c__Vampirivibrionia;o__Gastranaerophilales;f__;g__;s__
OTU_450	1.29543e+08	0	0	k__Bacteria
OTU_451	0	0	1.03634e+09	k__Bacteria
OTU_452	1.03634e+09	2.59085e+07	0	k__Bacteria;p__unidentified_Bacteria;c__Clostridia;o__Peptococcales;f__Peptococcaceae;g__;s__
OTU_453	0	3.36811e+09	0	k__Bacteria
OTU_454	2.84994e+09	3.36811e+09	0	k__Bacteria;p__Firmicutes;c__Clostridia;o__Oscillospirales;f__Oscillospiraceae;g__Oscillibacter;s__
OTU_455	1.29543e+08	0	0	k__Bacteria
OTU_456	1.03634e+09	0	5.18171e+08	Unknown
OTU_457	1.8136e+09	0	0	Unknown
OTU_458	4.14537e+09	0.000113998	6.47714e+09	k__Bacteria;p__Firmicutes;c__Bacilli;o__Lactobacillales;f__Enterococcaceae;g__Enterococcus
OTU_459	1.03634e+09	0	0	k__Bacteria
OTU_460	0	0	7.77256e+08	k__Bacteria
OTU_461	7.77256e+08	7.77256e+08	0	k__Bacteria;p__Firmicutes;c__Clostridia;o__Oscillospirales;f__Oscillospiraceae;g__UCG-002;s__
OTU_462	1.29543e+08	2.59085e+07	0	k__Bacteria;p__Firmicutes;c__Clostridia;o__Lachnospirales;f__Lachnospiraceae
OTU_463	4.92262e+09	2.07268e+09	0	k__Bacteria;p__Bacteroidota;c__Bacteroidia;o__Bacteroidales;f__Muribaculaceae;g__;s__
OTU_464	1.03634e+09	0	0	k__Bacteria;p__Firmicutes;c__Clostridia;o__Peptococcales;f__Peptococcaceae;g__Peptococcus;s__
OTU_465	1.8136e+09	0	0	k__Bacteria;p__Firmicutes;c__Clostridia;o__Lachnospirales;f__Lachnospiraceae;g__Lachnospiraceae_UCG-001;s__
OTU_466	0.000191723	7.77256e+09	1.29543e+08	k__Bacteria;p__Actinobacteriota;c__Coriobacteriia;o__Coriobacteriales;f__Eggerthellaceae;g__Enterorhabdus;s__
OTU_467	1.55451e+09	0	0	k__Bacteria;p__Firmicutes;c__Clostridia;o__Oscillospirales;f__UCG-010;g__;s__
OTU_468	1.03634e+09	0.000168406	4.40445e+09	k__Bacteria;p__Proteobacteria;c__Gammaproteobacteria;o__Enterobacterales;f__Yersiniaceae;g__Serratia
OTU_469	5.18171e+08	0.000158042	0	k__Bacteria;p__Bacteroidota;c__Bacteroidia;o__Bacteroidales
OTU_470	0	1.03634e+09	0	k__Bacteria;p__Bacteroidota;c__Bacteroidia;o__Bacteroidales;f__Muribaculaceae;g__;s__
OTU_471	0.000139906	3.36811e+09	0	k__Bacteria;p__Firmicutes;c__Clostridia;o__Clostridia_UCG-014;f__;g__;s__
OTU_472	2.59085e+08	0	0	k__Bacteria
OTU_473	7.77256e+08	0	0	k__Bacteria
OTU_474	5.95897e+09	5.18171e+09	1.29543e+08	k__Bacteria;p__Firmicutes;c__Bacilli;o__Lactobacillales;f__Streptococcaceae;g__Lactococcus;s__Lactococcus_taiwanensis
OTU_475	7.77256e+08	0	7.77256e+08	k__Bacteria;p__Actinobacteria;c__unidentified_Actinobacteria;o__Micrococcales;f__Brevibacteriaceae;g__Brevibacterium
OTU_476	0.000139906	0.000158042	0.000663259	k__Bacteria;p__Firmicutes;c__Bacilli;o__Lactobacillales;f__Streptococcaceae;g__Lactococcus
OTU_477	0	1.03634e+09	0	k__Bacteria
OTU_478	5.18171e+08	2.59085e+07	0	k__Bacteria;p__unidentified_Bacteria;c__Clostridia;o__Lachnospirales;f__Lachnospiraceae;g__;s__
OTU_479	0.0293907	0.0445964	0.0316369	k__Bacteria;p__Firmicutes;c__Bacilli;o__Lactobacillales;f__Enterococcaceae;g__Enterococcus
OTU_480	1.8136e+09	2.59085e+07	0	k__Bacteria;p__Firmicutes;c__Clostridia;o__Lachnospirales;f__Lachnospiraceae;g__GCA-900066575;s__
OTU_481	0	5.18171e+08	2.59085e+07	k__Bacteria
OTU_482	2.59085e+07	5.18171e+08	0	k__Bacteria;p__unidentified_Bacteria;c__Clostridia;o__Oscillospirales;f__Ruminococcaceae;g__unidentified_Ruminococcaceae;s__Ruminococcaceae_bacterium_Marseille-P3738
OTU_483	1.55451e+09	2.59085e+07	0	k__Bacteria
OTU_484	1.55451e+09	7.77256e+08	2.59085e+07	k__Bacteria;p__Firmicutes;c__Clostridia;o__Clostridia_UCG-014;f__;g__;s__
OTU_485	9.06799e+09	2.84994e+09	5.18171e+08	k__Bacteria;p__Firmicutes;c__Clostridia;o__Oscillospirales;f__Butyricicoccaceae;g__UCG-009;s__
OTU_486	0	1.29543e+08	0	k__Bacteria;p__Bacteroidota;c__Bacteroidia;o__Bacteroidales;f__Muribaculaceae
OTU_487	4.66354e+09	2.33177e+09	0	k__Bacteria;p__Firmicutes;c__Clostridia;o__Lachnospirales;f__Lachnospiraceae
OTU_488	7.77256e+08	1.55451e+09	1.8136e+09	k__Bacteria;p__Proteobacteria;c__Gammaproteobacteria;o__Enterobacterales
OTU_489	5.18171e+09	2.33177e+09	0	k__Bacteria;p__Bacteroidota;c__Bacteroidia;o__Bacteroidales;f__Muribaculaceae;g__;s__
OTU_490	0.000222814	5.4408e+09	0	k__Bacteria
OTU_491	3.10903e+09	0.000119179	0.00138093	k__Bacteria;p__Firmicutes;c__Bacilli;o__Lactobacillales;f__Lactobacillaceae
OTU_492	2.59085e+07	1.03634e+09	0	k__Bacteria;p__unidentified_Bacteria;c__Clostridia;o__Lachnospirales;f__Lachnospiraceae;g__;s__
OTU_493	1.29543e+08	0	0	k__Bacteria;p__Firmicutes;c__Clostridia;o__Clostridia_vadinBB60_group;f__;g__;s__
OTU_494	0.000132134	7.25439e+09	2.59085e+07	k__Bacteria
OTU_495	5.18171e+08	0	0	k__Bacteria
OTU_496	1.55451e+09	7.77256e+08	0	k__Bacteria
OTU_497	1.03634e+09	5.18171e+08	0	k__Bacteria;p__Firmicutes;c__Clostridia;o__Lachnospirales;f__Lachnospiraceae;g__[Bacteroides]_pectinophilus_group;s__
OTU_498	0	2.59085e+07	7.77256e+08	k__Bacteria;p__Proteobacteria;c__Gammaproteobacteria;o__Enterobacterales;f__Erwiniaceae;g__Rosenbergiella;s__
OTU_499	1.29543e+08	7.77256e+08	0	k__Bacteria;p__unidentified_Bacteria;c__Clostridia;o__Oscillospirales;f__Ruminococcaceae;g__unidentified_Ruminococcaceae;s__[Clostridium]_leptum
OTU_500	2.33177e+09	1.55451e+09	5.18171e+08	k__Bacteria;p__Firmicutes;c__Clostridia;o__Oscillospirales;f__UCG-010;g__;s__
OTU_501	7.77256e+08	0	0	k__Bacteria;p__Firmicutes
OTU_502	1.03634e+09	1.29543e+08	0	k__Bacteria;p__Firmicutes;c__Clostridia;o__Lachnospirales;f__Lachnospiraceae
OTU_503	7.77256e+08	7.77256e+08	0	k__Bacteria;p__unidentified_Bacteria;c__Clostridia;o__Christensenellales;f__Christensenellaceae;g__;s__
OTU_504	9.06799e+09	4.40445e+09	2.59085e+07	k__Bacteria;p__Bacteroidota;c__Bacteroidia;o__Bacteroidales;f__Muribaculaceae;g__;s__
OTU_505	5.18171e+08	0	0	k__Bacteria
OTU_506	1.55451e+09	0	0	k__Bacteria;p__Firmicutes;c__Clostridia;o__Eubacteriales;f__Anaerofustaceae;g__Anaerofustis;s__
OTU_507	0	0	7.77256e+08	k__Bacteria
OTU_508	2.07268e+09	6.21805e+09	0	k__Bacteria;p__Firmicutes;c__Bacilli
OTU_509	0	1.29543e+08	0	k__Bacteria;p__Firmicutes
OTU_510	1.55451e+09	0	0	k__Bacteria;p__Firmicutes;c__Clostridia;o__Clostridia_vadinBB60_group;f__;g__;s__
OTU_511	1.29543e+08	2.59085e+07	0	k__Bacteria;p__Firmicutes;c__Clostridia;o__Oscillospirales;f__Ruminococcaceae;g__Candidatus_Soleaferrea;s__Ruminococcaceae_bacterium_GD6
OTU_512	1.29543e+08	0	0	k__Bacteria;p__Firmicutes;c__Clostridia;o__Lachnospirales;f__Lachnospiraceae;g__Roseburia
OTU_513	0.000139906	0.000365311	0.000671031	k__Bacteria;p__Firmicutes;c__Bacilli;o__Lactobacillales
OTU_514	9.06799e+09	7.77256e+08	0	k__Bacteria;p__Firmicutes;c__Clostridia;o__Lachnospirales;f__Lachnospiraceae;g__Lachnospiraceae_NK4A136_group;s__
OTU_515	5.18171e+08	4.66354e+09	0	k__Bacteria;p__Firmicutes;c__Clostridia;o__Clostridiales;f__Clostridiaceae
OTU_516	3.88628e+08	0.00012177	6.47714e+09	k__Bacteria;p__Firmicutes;c__Bacilli;o__Lactobacillales
OTU_517	5.18171e+08	3.88628e+08	0	k__Bacteria;p__Firmicutes;c__Clostridia;o__Clostridiales;f__Clostridiaceae
OTU_518	0.000204678	0.000419718	4.92262e+09	k__Bacteria;p__Firmicutes;c__Clostridia;o__Clostridiales;f__Clostridiaceae
OTU_519	7.77256e+08	0	0	k__Bacteria;p__Bacteroidota;c__Bacteroidia;o__Bacteroidales;f__Muribaculaceae;g__;s__
OTU_520	0	7.77256e+08	0	k__Bacteria;p__Firmicutes;c__Clostridia;o__Lachnospirales;f__Lachnospiraceae;g__Lachnospiraceae_NK4A136_group
OTU_521	5.18171e+08	0	0	k__Bacteria
OTU_522	0	7.77256e+08	0	k__Bacteria;p__Firmicutes;c__Bacilli;o__Lactobacillales;f__Enterococcaceae;g__Enterococcus
OTU_523	0	1.03634e+09	0	k__Bacteria;p__Firmicutes
OTU_524	0	7.77256e+08	2.59085e+07	k__Bacteria;p__Firmicutes;c__Bacilli;o__Entomoplasmatales;f__Spiroplasmataceae;g__Spiroplasma
OTU_525	0	5.18171e+08	0	k__Bacteria
OTU_526	1.55451e+09	0	0	k__Bacteria;p__Bacteroidota;c__Bacteroidia;o__Bacteroidales;f__Rikenellaceae
OTU_527	0.000111407	4.14537e+09	2.59085e+07	k__Bacteria;p__Bacteroidota;c__Bacteroidia;o__Bacteroidales;f__Rikenellaceae;g__Alistipes;s__
OTU_528	5.18171e+08	2.59085e+07	0	k__Bacteria;p__unidentified_Bacteria;c__Bacilli;o__Erysipelotrichales;f__Erysipelotrichaceae;g__;s__
OTU_529	1.03634e+09	0	0	k__Bacteria
OTU_530	0	0	1.55451e+09	k__Bacteria;p__Actinobacteria;c__unidentified_Actinobacteria;o__Micrococcales;f__Micrococcaceae;g__Micrococcus;s__Micrococcus_luteus
OTU_531	5.18171e+08	0	0	k__Bacteria;p__Proteobacteria;c__Gammaproteobacteria;o__Enterobacterales
OTU_532	5.18171e+08	7.77256e+08	0	k__Bacteria;p__Firmicutes;c__Clostridia;o__Oscillospirales
OTU_533	0	0	1.03634e+09	k__Bacteria
OTU_534	1.03634e+09	2.59085e+08	0	k__Bacteria;p__Bacteroidota;c__Bacteroidia;o__Bacteroidales;f__Muribaculaceae;g__;s__
OTU_535	7.77256e+08	0.000336811	0	k__Bacteria;p__Firmicutes;c__Clostridia;o__Clostridiales;f__Clostridiaceae
OTU_536	2.07268e+09	0	0	k__Bacteria;p__Firmicutes;c__Bacilli;o__RF39;f__;g__;s__
OTU_537	7.77256e+08	0	0	k__Bacteria;p__Bacteroidota;c__Bacteroidia;o__Bacteroidales;f__Rikenellaceae;g__Alistipes;s__Alistipes_inops
OTU_538	5.18171e+08	1.55451e+09	7.77256e+08	k__Bacteria;p__Firmicutes;c__Clostridia;o__Clostridia_UCG-014;f__;g__;s__
OTU_539	1.03634e+09	1.03634e+09	0	k__Bacteria
OTU_540	0	0	1.03634e+09	Unknown
OTU_541	5.18171e+08	0	0	k__Bacteria
OTU_542	2.59085e+07	0	0	Unknown
OTU_543	7.77256e+08	0	0.000132134	k__Bacteria;p__Firmicutes;c__Bacilli;o__Lactobacillales;f__Lactobacillaceae
OTU_544	7.77256e+08	5.18171e+08	0	k__Bacteria;p__Firmicutes;c__Bacilli
OTU_545	7.77256e+08	0	0	Unknown
OTU_546	0	0	1.03634e+09	k__Bacteria;p__Proteobacteria;c__Gammaproteobacteria;o__Pseudomonadales;f__Moraxellaceae;g__Acinetobacter;s__Acinetobacter_soli
OTU_547	5.18171e+08	7.77256e+08	0	k__Bacteria;p__Firmicutes;c__Clostridia;o__Lachnospirales;f__Lachnospiraceae;g__Lachnospiraceae_NK4A136_group;s__
OTU_548	0	5.18171e+08	7.77256e+08	k__Bacteria
OTU_549	5.18171e+08	0	0	k__Bacteria
OTU_550	2.59085e+07	7.77256e+08	0	k__Bacteria;p__Firmicutes;c__Clostridia;o__Peptostreptococcales-Tissierellales;f__Anaerovoracaceae
OTU_551	0	0	7.77256e+08	k__Bacteria
OTU_552	6.99531e+09	3.88628e+08	0	k__Bacteria;p__Bacteroidota;c__Bacteroidia;o__Bacteroidales;f__Muribaculaceae;g__;s__
OTU_553	1.55451e+09	0	0	k__Bacteria;p__Firmicutes;c__Bacilli;o__RF39;f__;g__;s__
OTU_554	0	5.18171e+08	0	k__Bacteria
OTU_555	2.59085e+07	1.03634e+09	0	k__Bacteria;p__Firmicutes;c__Bacilli;o__Lactobacillales
OTU_556	0	2.59085e+07	1.03634e+09	k__Bacteria;p__Actinobacteria;c__unidentified_Actinobacteria;o__Micrococcales;f__Micrococcaceae;g__Arthrobacter;s__Arthrobacter_alpinus
OTU_557	5.18171e+08	0	0	k__Bacteria
OTU_558	1.8136e+09	0	0	k__Bacteria
OTU_559	1.03634e+09	0	0	k__Bacteria;p__Proteobacteria;c__Alphaproteobacteria;o__Rickettsiales;f__Mitochondria
OTU_560	0	0	5.18171e+08	Unknown
OTU_561	7.77256e+08	2.33177e+09	0	k__Bacteria;p__Firmicutes;c__Clostridia;o__Lachnospirales;f__Lachnospiraceae;g__Acetitomaculum;s__Firmicutes_bacterium_CAG_194_44_15
OTU_562	7.77256e+08	0	0	k__Bacteria
OTU_563	1.29543e+08	0	0	k__Bacteria;p__Bacteroidota;c__Bacteroidia;o__Bacteroidales;f__Muribaculaceae;g__;s__
OTU_564	6.73622e+09	0	0	k__Bacteria;p__Firmicutes;c__Clostridia;o__Lachnospirales;f__Lachnospiraceae;g__Lachnospiraceae_NK4A136_group;s__
OTU_565	0	7.77256e+08	0	Unknown
OTU_566	0	7.77256e+08	0	k__Bacteria;p__Actinobacteria;c__unidentified_Actinobacteria;o__Kineosporiales;f__Kineosporiaceae;g__Kineosporia;s__
OTU_567	0	7.77256e+08	0	k__Bacteria;p__Firmicutes;c__Bacilli;o__Lactobacillales
OTU_568	0	7.77256e+08	0	k__Bacteria;p__Firmicutes
OTU_569	7.77256e+08	0	0	k__Bacteria;p__Bacteroidota;c__Bacteroidia;o__Flavobacteriales;f__Weeksellaceae;g__Chryseobacterium;s__Chryseobacterium_hagamense
OTU_570	0	1.03634e+09	0	k__Bacteria;p__Firmicutes
OTU_571	7.77256e+08	0	0	k__Bacteria;p__Firmicutes;c__Bacilli
OTU_572	3.88628e+08	2.59085e+08	0	k__Bacteria;p__Firmicutes;c__Clostridia;o__Lachnospirales;f__Lachnospiraceae;g__Lachnospiraceae_NK4A136_group;s__
OTU_573	6.21805e+09	1.8136e+09	0	k__Bacteria;p__Firmicutes;c__Clostridia;o__Lachnospirales;f__Lachnospiraceae
OTU_574	5.18171e+08	0	0	k__Bacteria
OTU_575	1.29543e+08	0	0	k__Bacteria;p__Desulfobacterota;c__Desulfovibrionia;o__Desulfovibrionales;f__Desulfovibrionaceae;g__Desulfovibrio
OTU_576	5.18171e+08	0	0	k__Bacteria;p__Bacteroidota;c__Bacteroidia;o__Bacteroidales;f__Muribaculaceae;g__;s__
OTU_577	1.29543e+08	0	0	k__Bacteria;p__Firmicutes;c__Bacilli;o__Erysipelotrichales;f__Erysipelatoclostridiaceae;g__Erysipelatoclostridium
OTU_578	1.29543e+08	0	0	k__Bacteria;p__Firmicutes;c__Clostridia;o__Peptostreptococcales-Tissierellales;f__Anaerovoracaceae;g__[Eubacterium]_brachy_group;s__
OTU_579	2.59085e+08	5.18171e+08	0	k__Bacteria;p__Firmicutes;c__Clostridia;o__Oscillospirales;f__Ruminococcaceae;g__Anaerotruncus;s__
OTU_580	1.03634e+09	1.03634e+09	0	k__Bacteria;p__Firmicutes;c__Clostridia;o__Lachnospirales;f__Lachnospiraceae;g__Blautia;s__Lachnospiraceae_bacterium_615
OTU_581	0.000103634	5.95897e+09	4.66354e+09	k__Bacteria;p__Bacteroidota;c__Bacteroidia;o__Bacteroidales;f__Muribaculaceae;g__;s__
OTU_582	0.000170996	6.73622e+09	1.03634e+09	k__Bacteria;p__Firmicutes;c__Clostridia;o__Clostridia_UCG-014;f__;g__;s__
OTU_583	0	5.18171e+08	5.18171e+08	k__Bacteria;p__Firmicutes;c__Clostridia;o__Clostridia_vadinBB60_group;f__;g__;s__
OTU_584	7.77256e+08	0	0	k__Bacteria;p__Bacteroidota;c__Bacteroidia;o__Bacteroidales;f__Muribaculaceae;g__;s__
OTU_585	0	2.84994e+09	0	k__Bacteria;p__Firmicutes;c__Bacilli;o__Lactobacillales
OTU_586	5.18171e+08	2.59085e+07	0	k__Bacteria;p__Firmicutes;c__Clostridia;o__Lachnospirales;f__Lachnospiraceae
OTU_587	0	0	7.77256e+08	k__Bacteria;p__Proteobacteria;c__Gammaproteobacteria;o__Burkholderiales;f__Comamonadaceae;g__Delftia;s__Delftia_tsuruhatensis
OTU_588	2.59085e+07	0	0	k__Bacteria;p__Firmicutes;c__Bacilli
OTU_589	2.33177e+09	1.55451e+09	0	k__Bacteria;p__Bacteroidota;c__Bacteroidia;o__Bacteroidales;f__Muribaculaceae;g__;s__
OTU_590	1.29543e+08	2.59085e+08	0	k__Bacteria;p__Firmicutes;c__Bacilli;o__Lactobacillales
OTU_591	2.59085e+07	7.77256e+08	0	k__Bacteria;p__Firmicutes;c__Clostridia;o__Oscillospirales;f__UCG-010;g__;s__
OTU_592	4.14537e+09	0	0	k__Bacteria;p__Firmicutes;c__Bacilli;o__Lactobacillales;f__Lactobacillaceae;g__Limosilactobacillus
OTU_593	5.18171e+08	0	0	k__Bacteria;p__unidentified_Bacteria;c__Clostridia;o__Peptococcales;f__Peptococcaceae;g__;s__
OTU_594	0	1.55451e+09	1.03634e+09	k__Bacteria;p__Firmicutes;c__Bacilli;o__Lactobacillales
OTU_595	0	1.55451e+09	0	k__Bacteria;p__Firmicutes;c__Bacilli;o__Lactobacillales
OTU_596	1.03634e+09	2.07268e+09	0	k__Bacteria;p__Firmicutes;c__Bacilli;o__RF39;f__;g__;s__
OTU_597	0	7.77256e+08	0	k__Bacteria;p__Bacteroidota;c__Bacteroidia;o__Bacteroidales;f__Muribaculaceae
OTU_598	0	0	1.29543e+08	k__Bacteria;p__Proteobacteria;c__Gammaproteobacteria;o__Burkholderiales;f__Comamonadaceae;g__Schlegelella;s__
OTU_599	0	5.95897e+09	0	k__Bacteria
OTU_600	5.18171e+08	7.77256e+08	0	k__Bacteria;p__Firmicutes;c__Clostridia;o__Lachnospirales;f__Lachnospiraceae;g__Roseburia;s__
OTU_601	5.18171e+08	1.55451e+09	0	k__Bacteria;p__Firmicutes;c__Clostridia;o__Clostridia_vadinBB60_group;f__;g__;s__
OTU_602	2.59085e+07	0	0	k__Bacteria
OTU_603	0	5.18171e+08	0	k__Bacteria;p__Bacteroidota;c__Bacteroidia;o__Bacteroidales
OTU_604	1.03634e+09	0	0	k__Bacteria
OTU_605	0	2.59085e+07	0	k__Bacteria
OTU_606	2.07268e+09	5.18171e+08	0	k__Bacteria;p__Firmicutes;c__Clostridia;o__Peptostreptococcales-Tissierellales;f__Anaerovoracaceae;g__Family_XIII_AD3011_group;s__
OTU_607	1.03634e+09	0	0	k__Bacteria;p__Firmicutes;c__Clostridia;o__Clostridia_vadinBB60_group;f__;g__;s__
OTU_608	7.77256e+08	0	0	k__Bacteria;p__Bacteroidota;c__Bacteroidia;o__Bacteroidales;f__Muribaculaceae;g__;s__
OTU_609	5.18171e+08	0	0	k__Bacteria;p__Firmicutes;c__Bacilli;o__Lactobacillales;f__Lactobacillaceae;g__Lactobacillus
OTU_610	0	0	7.77256e+08	Unknown
OTU_611	7.77256e+08	0	0	Unknown
OTU_612	5.18171e+08	0	0	k__Bacteria;p__Firmicutes;c__Bacilli;o__Lactobacillales;f__Lactobacillaceae;g__Lactiplantibacillus;s__Lactobacillus_plantarum
OTU_613	2.33177e+09	2.59085e+08	0	k__Bacteria;p__Bacteroidota;c__Bacteroidia;o__Bacteroidales;f__Muribaculaceae;g__;s__
OTU_614	3.36811e+09	7.77256e+08	0	k__Bacteria;p__Firmicutes;c__Clostridia;o__Clostridia_vadinBB60_group;f__;g__;s__
OTU_615	7.77256e+08	0	0	k__Bacteria;p__Bacteroidota;c__Bacteroidia;o__Bacteroidales;f__Rikenellaceae;g__Alistipes
OTU_616	2.59085e+07	0	0	k__Bacteria
OTU_617	1.29543e+08	2.07268e+09	0	k__Bacteria;p__Firmicutes
OTU_618	5.18171e+08	5.18171e+08	0	k__Bacteria;p__Cyanobacteria;c__Vampirivibrionia;o__Gastranaerophilales;f__;g__;s__
OTU_619	5.18171e+08	0	0	k__Bacteria;p__Bacteroidota;c__Bacteroidia;o__Bacteroidales;f__Muribaculaceae
OTU_620	2.59085e+07	5.18171e+08	0	k__Bacteria;p__Firmicutes;c__Clostridia;o__Oscillospirales;f__Hungateiclostridiaceae;g__Ruminiclostridium;s__
OTU_621	0	2.59085e+07	7.77256e+08	k__Bacteria;p__Proteobacteria;c__Alphaproteobacteria;o__Rickettsiales;f__Mitochondria;g__unidentified_Mitochondria;s__Oryza_meyeriana
OTU_622	0	5.18171e+08	0	k__Bacteria;p__Bacteroidota;c__Bacteroidia;o__Bacteroidales;f__Muribaculaceae;g__;s__
OTU_623	7.77256e+08	0	0	k__Bacteria;p__Proteobacteria;c__Alphaproteobacteria;o__Rhodobacterales;f__Rhodobacteraceae;g__Amaricoccus;s__
OTU_624	0	7.77256e+08	0	k__Bacteria
OTU_625	5.18171e+08	0	0	k__Bacteria
OTU_626	0	2.59085e+07	0	k__Bacteria;p__Bacteroidota;c__Bacteroidia;o__Bacteroidales;f__Muribaculaceae;g__;s__
OTU_627	0	7.77256e+08	0	k__Bacteria;p__Firmicutes;c__Clostridia
OTU_628	7.77256e+08	5.18171e+08	0	k__Bacteria;p__Firmicutes;c__Clostridia;o__Lachnospirales;f__Lachnospiraceae;g__Tyzzerella
OTU_629	2.59085e+07	0	0	k__Bacteria;p__Firmicutes;c__Bacilli;o__Entomoplasmatales;f__Spiroplasmataceae;g__Spiroplasma
OTU_630	1.03634e+09	0	0	Unknown
OTU_631	2.59085e+07	0	0	Unknown
OTU_632	0	7.77256e+08	0	k__Bacteria;p__Firmicutes;c__Bacilli;o__Entomoplasmatales;f__Spiroplasmataceae;g__Spiroplasma
OTU_633	2.59085e+07	0	2.59085e+07	k__Bacteria;p__Proteobacteria;c__Gammaproteobacteria;o__Enterobacterales
OTU_634	0	5.18171e+08	0	k__Bacteria;p__Bacteroidota;c__Bacteroidia;o__Bacteroidales;f__Prevotellaceae
OTU_635	4.92262e+09	0.000124361	6.73622e+09	k__Bacteria;p__Firmicutes;c__Bacilli;o__Lactobacillales;f__Enterococcaceae;g__Enterococcus
OTU_636	0	2.59085e+07	0	k__Bacteria;p__Firmicutes;c__Bacilli;o__Lactobacillales;f__Enterococcaceae;g__Enterococcus
OTU_637	1.03634e+09	5.18171e+08	0	k__Bacteria;p__Bacteroidota;c__Bacteroidia;o__Bacteroidales;f__Muribaculaceae;g__;s__
OTU_638	2.59085e+07	0	0	k__Bacteria;p__Bacteroidota;c__Bacteroidia;o__Bacteroidales;f__Muribaculaceae;g__;s__
OTU_639	2.59085e+07	0	0	k__Bacteria;p__Bacteroidota;c__Bacteroidia;o__Bacteroidales;f__Muribaculaceae;g__;s__
OTU_640	0	0	2.59085e+07	Unknown
OTU_641	0	6.99531e+09	0	k__Bacteria;p__Firmicutes;c__Clostridia
OTU_642	2.59085e+07	0	0	k__Bacteria;p__Bacteroidota;c__Bacteroidia;o__Bacteroidales;f__Muribaculaceae;g__;s__
OTU_643	0	1.03634e+09	0	k__Bacteria;p__Bacteroidota;c__Bacteroidia;o__Bacteroidales;f__Muribaculaceae;g__;s__
OTU_644	2.59085e+07	0	0	k__Bacteria;p__Bacteroidota;c__Bacteroidia;o__Bacteroidales
OTU_645	1.55451e+09	2.84994e+09	0	k__Bacteria;p__Firmicutes;c__Clostridia;o__Lachnospirales;f__Lachnospiraceae
OTU_646	0	1.03634e+09	0	k__Bacteria;p__Firmicutes;c__Bacilli;o__Lactobacillales;f__Enterococcaceae;g__Enterococcus
OTU_647	0.000186542	8.29074e+09	0	k__Bacteria;p__unidentified_Bacteria;c__Clostridia;o__Lachnospirales;f__Lachnospiraceae;g__unidentified_Lachnospiraceae;s__Clostridium_sp_Clone-49
OTU_648	5.18171e+08	0	0	Unknown
OTU_649	0	5.18171e+08	0	k__Bacteria;p__Bacteroidota;c__Bacteroidia;o__Bacteroidales
OTU_650	0	5.18171e+08	0	k__Bacteria;p__Bacteroidota;c__Bacteroidia;o__Bacteroidales;f__Muribaculaceae;g__;s__
OTU_651	5.18171e+08	0	0	k__Bacteria;p__Bacteroidota;c__Bacteroidia;o__Bacteroidales
OTU_652	0	2.59085e+07	1.03634e+09	k__Bacteria;p__Firmicutes;c__Bacilli;o__Lactobacillales;f__Lactobacillaceae;g__Weissella
OTU_653	0	0	2.59085e+07	k__Bacteria
OTU_654	0	2.59085e+07	0	k__Bacteria
OTU_655	5.18171e+08	0	0	Unknown
OTU_656	0	2.59085e+07	0	k__Bacteria
OTU_657	0	2.59085e+07	0	k__Bacteria
OTU_658	0	1.55451e+09	0	k__Bacteria;p__Firmicutes;c__Clostridia;o__Clostridiales;f__Clostridiaceae
OTU_659	0	7.77256e+08	0	k__Bacteria;p__Firmicutes;c__Clostridia;o__Clostridiales;f__Clostridiaceae
OTU_660	1.29543e+08	2.59085e+07	0	k__Bacteria;p__Firmicutes;c__Clostridia;o__Oscillospirales;f__Ruminococcaceae;g__Paludicola;s__
OTU_661	7.77256e+08	1.29543e+08	0	k__Bacteria;p__Bacteroidota;c__Bacteroidia;o__Bacteroidales;f__Muribaculaceae;g__;s__
OTU_662	5.18171e+08	2.59085e+07	2.59085e+07	k__Bacteria;p__Firmicutes;c__Bacilli
OTU_663	0.000209859	0.000525944	0.0004249	k__Bacteria;p__Firmicutes;c__Bacilli;o__Lactobacillales;f__Enterococcaceae;g__Enterococcus
OTU_664	0	2.59085e+07	2.59085e+07	k__Bacteria;p__Proteobacteria;c__Gammaproteobacteria;o__Enterobacterales
OTU_665	5.18171e+08	3.6272e+09	0	k__Bacteria;p__Firmicutes;c__Clostridia
OTU_666	2.59085e+07	0	0	k__Bacteria
OTU_667	0	7.77256e+08	0	k__Bacteria;p__Firmicutes
OTU_668	0	7.77256e+08	0	k__Bacteria;p__Firmicutes;c__Clostridia;o__Lachnospirales;f__Lachnospiraceae;g__[Eubacterium]_ventriosum_group;s__
OTU_669	2.59085e+07	0	0	k__Bacteria
OTU_670	2.07268e+09	0	0	k__Bacteria;p__Firmicutes;c__Clostridia;o__Lachnospirales;f__Lachnospiraceae;g__Lachnospiraceae_NK4A136_group;s__
OTU_671	7.77256e+08	0	0	k__Bacteria;p__Bacteroidota;c__Bacteroidia;o__Bacteroidales;f__Muribaculaceae;g__;s__
OTU_672	5.18171e+08	0	0	k__Bacteria
OTU_673	2.59085e+07	0	0	k__Bacteria;p__Bacteroidota;c__Bacteroidia;o__Bacteroidales;f__Muribaculaceae;g__;s__
OTU_674	0	5.18171e+08	0	k__Bacteria;p__Bacteroidota;c__Bacteroidia;o__Bacteroidales;f__Muribaculaceae;g__;s__
OTU_675	2.59085e+07	0	0	k__Bacteria
OTU_676	1.29543e+08	0	0	k__Bacteria;p__Firmicutes;c__Bacilli;o__Erysipelotrichales;f__Erysipelotrichaceae
OTU_677	0	2.59085e+07	0	k__Bacteria
OTU_678	7.77256e+08	0	0	k__Bacteria;p__Proteobacteria;c__Gammaproteobacteria;o__Enterobacterales;f__Enterobacteriaceae;g__Enterobacillus;s__Erwinia_sp_GM3
OTU_679	0	2.59085e+07	0	k__Bacteria;p__Bacteroidota;c__Bacteroidia;o__Bacteroidales
OTU_680	0	7.77256e+08	0	k__Bacteria;p__Firmicutes;c__Clostridia;o__Oscillospirales;f__Oscillospiraceae;g__Oscillibacter
OTU_681	0	7.77256e+08	0	k__Bacteria;p__Firmicutes;c__Bacilli;o__Lactobacillales;f__Streptococcaceae;g__Lactococcus
OTU_682	0	5.18171e+08	0	k__Bacteria;p__Firmicutes;c__Clostridia;o__Lachnospirales;f__Lachnospiraceae
OTU_683	0	1.29543e+08	0	k__Bacteria;p__Actinobacteriota;c__Coriobacteriia;o__Coriobacteriales;f__Atopobiaceae
OTU_684	4.66354e+09	0.000101043	0	k__Bacteria;p__Firmicutes;c__Clostridia;o__Lachnospirales;f__Lachnospiraceae
OTU_685	5.18171e+08	5.18171e+08	0	k__Bacteria;p__Proteobacteria;c__Gammaproteobacteria;o__Enterobacterales;f__Erwiniaceae;g__Izhakiella;s__
OTU_686	0	2.59085e+07	0	k__Bacteria;p__Firmicutes;c__Bacilli;o__Lactobacillales;f__Enterococcaceae;g__Enterococcus
OTU_687	2.59085e+07	1.29543e+08	0	k__Bacteria;p__Bacteroidota;c__Bacteroidia;o__Bacteroidales;f__Muribaculaceae;g__;s__
OTU_688	5.18171e+08	1.29543e+08	0	k__Bacteria
OTU_689	5.18171e+08	0	0	k__Bacteria;p__Bacteroidota;c__Bacteroidia;o__Bacteroidales;f__Muribaculaceae;g__;s__
OTU_690	1.8136e+09	0	0	k__Bacteria;p__unidentified_Bacteria;c__Clostridia;o__Lachnospirales;f__Lachnospiraceae;g__;s__
OTU_691	5.18171e+08	0	0	k__Bacteria;p__Bacteroidota;c__Bacteroidia;o__Bacteroidales;f__Muribaculaceae;g__;s__
OTU_692	2.59085e+07	0	0	k__Bacteria;p__Bacteroidota;c__Bacteroidia;o__Bacteroidales;f__Muribaculaceae;g__;s__
OTU_693	2.59085e+07	0	0	k__Bacteria;p__Firmicutes;c__Clostridia;o__Lachnospirales;f__Lachnospiraceae
OTU_694	0	1.03634e+09	0	k__Bacteria;p__Firmicutes
OTU_695	0	2.59085e+07	0	k__Bacteria;p__Firmicutes
OTU_696	0	2.59085e+07	0	k__Bacteria;p__Firmicutes;c__Clostridia
OTU_697	6.21805e+09	0.000116588	0	k__Bacteria;p__Firmicutes;c__Clostridia;o__Lachnospirales;f__Lachnospiraceae
OTU_698	0	5.18171e+08	0	k__Bacteria;p__Bacteroidota;c__Bacteroidia;o__Bacteroidales;f__Muribaculaceae;g__;s__
OTU_699	0	2.59085e+07	0	k__Bacteria;p__Firmicutes;c__Bacilli;o__Lactobacillales;f__Streptococcaceae;g__Lactococcus
OTU_700	0	5.18171e+08	0	k__Bacteria;p__Firmicutes;c__Clostridia;o__Lachnospirales;f__Lachnospiraceae
OTU_701	7.77256e+08	0	0	k__Bacteria;p__Firmicutes
OTU_702	0	1.03634e+09	2.59085e+07	k__Bacteria;p__Firmicutes;c__Clostridia;o__Clostridiales;f__Clostridiaceae
OTU_703	0	5.18171e+08	0	k__Bacteria;p__Firmicutes
OTU_704	1.29543e+08	7.77256e+08	0	k__Bacteria
OTU_705	7.77256e+08	0	0	k__Bacteria;p__Bacteroidota;c__Bacteroidia;o__Bacteroidales;f__Muribaculaceae;g__;s__
OTU_706	0	1.03634e+09	0	k__Bacteria;p__Bacteroidota;c__Bacteroidia;o__Bacteroidales;f__Muribaculaceae;g__;s__
OTU_707	1.55451e+09	2.84994e+09	0	k__Bacteria;p__Firmicutes;c__Clostridia;o__Lachnospirales;f__Lachnospiraceae
OTU_708	0	7.77256e+08	0	k__Bacteria;p__Bacteroidota;c__Bacteroidia;o__Bacteroidales;f__Muribaculaceae;g__;s__
OTU_709	5.18171e+08	4.14537e+09	2.07268e+09	k__Bacteria;p__Firmicutes;c__Bacilli;o__Lactobacillales
OTU_710	0	2.59085e+07	0	k__Bacteria;p__Firmicutes;c__Bacilli;o__Lactobacillales;f__Streptococcaceae;g__Lactococcus
OTU_711	1.8136e+09	7.77256e+08	0	k__Bacteria;p__Bacteroidota;c__Bacteroidia;o__Bacteroidales;f__Muribaculaceae
OTU_712	0	7.77256e+08	0	k__Bacteria;p__Firmicutes
OTU_713	2.59085e+07	0	0	k__Bacteria
OTU_714	7.77256e+08	0	0	k__Bacteria
OTU_715	0	1.03634e+09	0	k__Bacteria;p__Bacteroidota;c__Bacteroidia;o__Bacteroidales;f__Muribaculaceae;g__;s__
OTU_716	7.77256e+08	0	2.59085e+07	k__Bacteria;p__Actinobacteria;c__unidentified_Actinobacteria;o__Bifidobacteriales;f__Bifidobacteriaceae;g__Bifidobacterium
OTU_717	0	5.18171e+08	0	k__Bacteria;p__Bacteroidota;c__Bacteroidia;o__Bacteroidales;f__Muribaculaceae;g__;s__
OTU_718	2.59085e+07	0	0	k__Bacteria;p__Bacteroidota;c__Bacteroidia;o__Bacteroidales;f__Muribaculaceae;g__;s__
OTU_719	0.000518171	0.000461172	0.000238359	k__Bacteria;p__Firmicutes;c__Bacilli;o__Lactobacillales;f__Lactobacillaceae;g__Lactobacillus
OTU_720	0	1.03634e+09	0	k__Bacteria;p__Firmicutes;c__Bacilli;o__Entomoplasmatales;f__Spiroplasmataceae;g__Spiroplasma
OTU_721	2.59085e+07	0	0	k__Bacteria;p__Bacteroidota;c__Bacteroidia;o__Bacteroidales;f__Muribaculaceae;g__;s__
OTU_722	2.59085e+07	0	0	k__Bacteria;p__Firmicutes;c__Clostridia;o__Lachnospirales;f__Lachnospiraceae
OTU_723	0	5.18171e+08	0	k__Bacteria;p__Firmicutes
OTU_724	0	7.77256e+08	0	k__Bacteria;p__Firmicutes;c__Clostridia;o__Clostridiales;f__Clostridiaceae
OTU_725	1.29543e+08	0	1.29543e+08	Unknown
OTU_726	0	2.59085e+07	0	k__Bacteria;p__Proteobacteria;c__Gammaproteobacteria;o__Enterobacterales;f__Enterobacteriaceae
OTU_727	2.59085e+07	3.88628e+08	0	k__Bacteria;p__Firmicutes;c__Bacilli
OTU_728	0	1.03634e+09	0	k__Bacteria;p__Firmicutes;c__Clostridia
OTU_729	5.18171e+08	0	0	k__Bacteria;p__Bacteroidota;c__Bacteroidia;o__Bacteroidales;f__Prevotellaceae
OTU_730	0	2.59085e+07	0	k__Bacteria;p__Proteobacteria;c__Gammaproteobacteria;o__Burkholderiales;f__Comamonadaceae;g__Comamonas
OTU_731	2.59085e+07	0	0	k__Bacteria
OTU_732	2.59085e+07	5.18171e+08	2.59085e+07	k__Bacteria;p__Firmicutes;c__Bacilli;o__Lactobacillales;f__Lactobacillaceae
OTU_733	1.03634e+09	2.59085e+07	0	Unknown
OTU_734	0.000227995	0.000217632	7.77256e+08	k__Bacteria;p__Firmicutes;c__Clostridia;o__Oscillospirales;f__Oscillospiraceae;g__Colidextribacter;s__
OTU_735	5.18171e+08	0	0	k__Bacteria;p__Firmicutes;c__Bacilli;o__Lactobacillales
OTU_736	0	2.59085e+07	0	k__Bacteria
OTU_737	0	5.18171e+08	0	k__Bacteria
OTU_738	2.59085e+07	2.59085e+07	0	k__Bacteria;p__Bacteroidota;c__Bacteroidia;o__Bacteroidales;f__Muribaculaceae;g__;s__
OTU_739	5.18171e+08	0	0	k__Bacteria;p__Proteobacteria;c__Gammaproteobacteria;o__Pseudomonadales;f__Moraxellaceae;g__Acinetobacter;s__Acinetobacter_lwoffii
OTU_740	0	2.59085e+07	0	k__Bacteria;p__Bacteroidota;c__Bacteroidia;o__Bacteroidales;f__Muribaculaceae
OTU_741	0	5.18171e+08	0	k__Bacteria;p__Bacteroidota;c__Bacteroidia;o__Bacteroidales;f__Muribaculaceae;g__;s__
OTU_742	0	1.29543e+08	0	k__Bacteria;p__Firmicutes;c__Clostridia;o__Lachnospirales;f__Lachnospiraceae
OTU_743	0	0.000113998	0	k__Bacteria
OTU_744	1.29543e+08	2.59085e+08	1.55451e+09	k__Bacteria;p__Firmicutes;c__Bacilli;o__Lactobacillales;f__Streptococcaceae;g__Lactococcus
OTU_745	5.18171e+08	7.77256e+08	0	k__Bacteria;p__Bacteroidota;c__Bacteroidia;o__Bacteroidales;f__Muribaculaceae;g__;s__
OTU_746	0	1.29543e+08	0	k__Bacteria;p__Firmicutes
OTU_747	5.18171e+08	0	0	k__Bacteria;p__Firmicutes
OTU_748	0	2.59085e+07	0	k__Bacteria;p__Firmicutes;c__Bacilli;o__Erysipelotrichales;f__Erysipelotrichaceae;g__Faecalitalea;s__Longicatena_caecimuris
OTU_749	1.03634e+09	0	0	k__Bacteria;p__Firmicutes;c__Clostridia;o__Oscillospirales;f__Oscillospiraceae;g__UCG-005;s__
OTU_750	2.59085e+07	2.59085e+07	0	k__Bacteria;p__Firmicutes;c__Clostridia
OTU_751	0	5.18171e+08	0	k__Bacteria;p__Firmicutes;c__Bacilli;o__Lactobacillales
OTU_752	0	2.59085e+07	0	k__Bacteria;p__Bacteroidota;c__Bacteroidia;o__Bacteroidales;f__Muribaculaceae;g__;s__
OTU_753	1.29543e+08	3.6272e+09	2.59085e+07	k__Bacteria;p__Bacteroidota;c__Bacteroidia;o__Bacteroidales;f__Muribaculaceae;g__;s__
OTU_754	2.59085e+07	0	0	k__Bacteria
OTU_755	0	2.59085e+07	0	k__Bacteria
OTU_756	0	2.59085e+07	0	k__Bacteria;p__Firmicutes;c__Bacilli;o__Lactobacillales;f__Lactobacillaceae
OTU_757	0	0	0	k__Bacteria;p__Firmicutes;c__Clostridia;o__Lachnospirales;f__Lachnospiraceae;g__Lachnospiraceae_UCG-010;s__
OTU_758	5.18171e+08	0	0	k__Bacteria
OTU_759	5.18171e+08	0	0	k__Bacteria;p__Firmicutes;c__Bacilli;o__Entomoplasmatales;f__Spiroplasmataceae;g__Spiroplasma
OTU_760	2.59085e+07	0	0	k__Bacteria;p__Firmicutes;c__Bacilli
OTU_761	5.18171e+08	0	0	k__Bacteria
OTU_762	0	1.03634e+09	0	k__Bacteria;p__Firmicutes;c__Clostridia;o__Lachnospirales;f__Lachnospiraceae
OTU_763	1.03634e+09	3.36811e+09	0	k__Bacteria
OTU_764	0	7.77256e+08	0	k__Bacteria
OTU_765	7.77256e+08	2.59085e+07	0	k__Bacteria;p__Firmicutes;c__Bacilli;o__Lactobacillales;f__Lactobacillaceae;g__Limosilactobacillus
OTU_766	2.59085e+07	5.18171e+08	0	k__Bacteria;p__unidentified_Bacteria;c__Desulfovibrionia;o__Desulfovibrionales;f__Desulfovibrionaceae;g__;s__
OTU_767	0	2.59085e+07	0	k__Bacteria;p__Bacteroidota;c__Bacteroidia;o__Bacteroidales;f__Prevotellaceae
OTU_768	1.03634e+09	3.6272e+09	0	k__Bacteria;p__Firmicutes;c__Clostridia;o__Lachnospirales;f__Lachnospiraceae
OTU_769	0	7.77256e+08	0	k__Bacteria
OTU_770	0	2.59085e+07	0	k__Bacteria;p__Firmicutes
OTU_771	0	0	2.59085e+07	k__Bacteria;p__unidentified_Bacteria;c__Clostridia;o__Lachnospirales;f__Lachnospiraceae;g__;s__
OTU_772	5.18171e+08	0	0	k__Bacteria
OTU_773	7.77256e+08	0	0	k__Bacteria
OTU_774	0	1.55451e+09	0	k__Bacteria;p__Bacteroidota;c__Bacteroidia;o__Bacteroidales;f__Muribaculaceae;g__;s__
OTU_775	0	2.59085e+07	0	k__Bacteria;p__Bacteroidota;c__Bacteroidia;o__Bacteroidales;f__Muribaculaceae;g__;s__
OTU_776	2.59085e+07	0	0	k__Bacteria;p__Bacteroidota;c__Bacteroidia;o__Bacteroidales;f__Muribaculaceae;g__;s__
OTU_777	5.18171e+08	5.18171e+08	0	k__Bacteria
OTU_778	2.59085e+07	1.03634e+09	0	k__Bacteria
OTU_779	0	1.03634e+09	0	k__Bacteria;p__Firmicutes;c__Clostridia;o__Lachnospirales;f__Lachnospiraceae
OTU_780	2.59085e+07	0	0	k__Bacteria;p__Bacteroidota;c__Bacteroidia;o__Bacteroidales;f__Muribaculaceae;g__;s__
OTU_781	2.59085e+07	5.18171e+08	0	k__Bacteria;p__Bacteroidota;c__Bacteroidia;o__Bacteroidales;f__Muribaculaceae
OTU_782	0	0	2.59085e+07	Unknown
OTU_783	0	2.59085e+07	0	k__Bacteria
OTU_784	2.59085e+07	0	0	k__Bacteria;p__Bacteroidota;c__Bacteroidia;o__Bacteroidales;f__Muribaculaceae;g__;s__
OTU_785	2.07268e+09	4.40445e+09	0	k__Bacteria;p__Firmicutes;c__Clostridia;o__Christensenellales;f__Christensenellaceae;g__Christensenellaceae_R-7_group;s__
OTU_786	0	2.59085e+07	0	k__Bacteria
OTU_787	5.18171e+08	2.59085e+07	0	k__Bacteria;p__Firmicutes;c__Bacilli;o__Entomoplasmatales;f__Spiroplasmataceae;g__Spiroplasma
OTU_788	8.29074e+09	3.36811e+09	0.00117107	k__Bacteria;p__Firmicutes;c__Bacilli;o__Lactobacillales;f__Lactobacillaceae;g__Pediococcus
OTU_789	0.00185246	0.00132134	0.000520762	k__Bacteria;p__Bacteroidota;c__Bacteroidia;o__Bacteroidales;f__Muribaculaceae;g__;s__
OTU_790	0	0	2.59085e+07	k__Bacteria
OTU_791	7.77256e+08	0	0	k__Bacteria;p__Bacteroidota;c__Bacteroidia;o__Bacteroidales;f__Muribaculaceae;g__;s__
OTU_792	5.18171e+08	5.18171e+08	0	k__Bacteria;p__Firmicutes;c__Clostridia;o__Peptostreptococcales-Tissierellales
OTU_793	5.18171e+08	0	0	k__Bacteria;p__Proteobacteria;c__Alphaproteobacteria;o__Rickettsiales;f__Mitochondria
OTU_794	0	2.59085e+07	0	k__Bacteria;p__Bacteroidota;c__Bacteroidia;o__Bacteroidales;f__Muribaculaceae;g__;s__
OTU_795	5.18171e+08	0	0	k__Bacteria;p__Firmicutes;c__Bacilli;o__Lactobacillales
OTU_796	2.59085e+07	0	0	k__Bacteria;p__Firmicutes
OTU_797	5.18171e+08	0	0	k__Bacteria;p__Firmicutes;c__Bacilli;o__Lactobacillales
OTU_798	2.59085e+07	0	0	k__Bacteria
OTU_799	0	5.18171e+08	0	k__Bacteria
OTU_800	0	5.18171e+08	0	k__Bacteria;p__Firmicutes;c__Bacilli;o__Lactobacillales
OTU_801	1.29543e+08	5.18171e+08	1.8136e+09	k__Bacteria;p__Firmicutes;c__Bacilli;o__Lactobacillales
OTU_802	0	5.18171e+08	0	k__Bacteria;p__Bacteroidota;c__Bacteroidia;o__Bacteroidales;f__Muribaculaceae;g__;s__
OTU_803	2.59085e+07	0	0	k__Bacteria;p__Bacteroidota;c__Bacteroidia;o__Bacteroidales;f__Muribaculaceae;g__;s__
OTU_804	0	1.29543e+08	0	k__Bacteria;p__Proteobacteria;c__Alphaproteobacteria;o__Rickettsiales;f__Mitochondria
OTU_805	7.77256e+08	5.18171e+08	0	k__Bacteria;p__Firmicutes;c__Clostridia;o__Lachnospirales;f__Lachnospiraceae
OTU_806	2.59085e+07	0	0	k__Bacteria
OTU_807	0	0	7.77256e+08	k__Bacteria
OTU_808	2.59085e+07	1.29543e+08	0	k__Bacteria;p__Bacteroidota;c__Bacteroidia;o__Bacteroidales;f__Muribaculaceae;g__;s__
OTU_809	7.77256e+08	0	0	k__Bacteria;p__Firmicutes;c__Bacilli
OTU_810	7.77256e+08	0	0	k__Bacteria;p__Firmicutes;c__Clostridia;o__Clostridiales;f__Clostridiaceae
OTU_811	5.18171e+08	7.77256e+08	0	k__Bacteria;p__Proteobacteria;c__Gammaproteobacteria;o__Enterobacterales
OTU_812	2.59085e+07	1.03634e+09	0	k__Bacteria;p__Firmicutes;c__Bacilli;o__Lactobacillales;f__Streptococcaceae;g__Lactococcus
OTU_813	1.03634e+09	2.59085e+07	0	k__Bacteria;p__Firmicutes;c__Clostridia;o__Lachnospirales;f__Lachnospiraceae;g__Lachnospiraceae_UCG-010;s__
OTU_814	1.03634e+09	0	0	k__Bacteria
OTU_815	2.59085e+07	0	0	k__Bacteria
OTU_816	0	7.77256e+08	7.77256e+08	k__Bacteria;p__Firmicutes;c__Bacilli
OTU_817	1.03634e+09	1.8136e+09	0	k__Bacteria;p__Firmicutes
OTU_818	2.59085e+07	0	0	k__Bacteria;p__Bacteroidota;c__Bacteroidia;o__Bacteroidales;f__Muribaculaceae;g__;s__
OTU_819	2.59085e+07	0	0	k__Bacteria;p__Proteobacteria;c__Gammaproteobacteria;o__Pseudomonadales;f__Moraxellaceae;g__Enhydrobacter;s__Moraxella_osloensis
OTU_820	0	2.59085e+07	0	k__Bacteria;p__Bacteroidota;c__Bacteroidia;o__Bacteroidales;f__Muribaculaceae;g__;s__
OTU_821	0	3.36811e+09	0	k__Bacteria;p__Firmicutes;c__Clostridia
OTU_822	7.77256e+08	0	0	k__Bacteria;p__Firmicutes;c__Bacilli;o__Lactobacillales;f__Lactobacillaceae
OTU_823	0	7.77256e+08	0	k__Bacteria;p__Firmicutes;c__Clostridia;o__Clostridiales;f__Clostridiaceae
OTU_824	4.14537e+09	1.03634e+09	0	k__Bacteria;p__unidentified_Bacteria;c__Clostridia;o__Oscillospirales;f__Ruminococcaceae;g__;s__
OTU_825	2.59085e+07	0	0	k__Bacteria
OTU_826	0	5.18171e+08	0	k__Bacteria
OTU_827	5.18171e+08	2.59085e+07	0	k__Bacteria
OTU_828	5.18171e+08	2.59085e+07	0	k__Bacteria;p__Proteobacteria;c__Gammaproteobacteria;o__Enterobacterales
OTU_829	0	0	5.18171e+08	Unknown
OTU_830	0	7.77256e+08	0	k__Bacteria;p__Firmicutes;c__Bacilli
OTU_831	0	2.59085e+07	0	k__Bacteria;p__Bacteroidota;c__Bacteroidia;o__Bacteroidales;f__Muribaculaceae;g__;s__
OTU_832	2.59085e+07	0	0	Unknown
OTU_833	5.18171e+08	0	0	k__Bacteria
OTU_834	2.59085e+07	0	0	k__Bacteria;p__Firmicutes;c__Bacilli
OTU_835	2.59085e+07	0	0	k__Bacteria;p__Bacteroidota;c__Bacteroidia;o__Bacteroidales;f__Muribaculaceae;g__;s__
OTU_836	2.59085e+07	0	0	k__Bacteria;p__Proteobacteria;c__Alphaproteobacteria;o__Rickettsiales;f__Mitochondria
OTU_837	7.77256e+08	0	0	k__Bacteria;p__Bacteroidota;c__Bacteroidia;o__Bacteroidales;f__Muribaculaceae;g__;s__
OTU_838	2.59085e+07	0	0	k__Bacteria;p__Bacteroidota;c__Bacteroidia;o__Bacteroidales;f__Muribaculaceae;g__;s__
OTU_839	2.59085e+07	0	1.03634e+09	k__Bacteria;p__Firmicutes;c__Bacilli;o__Lactobacillales
OTU_840	2.59085e+07	0	0	k__Bacteria
OTU_841	0	1.29543e+08	0	k__Bacteria
OTU_842	0	0	5.18171e+08	k__Bacteria;p__Proteobacteria;c__Alphaproteobacteria;o__Rickettsiales;f__Mitochondria
OTU_843	2.59085e+07	0	0	k__Bacteria
OTU_844	5.18171e+08	0	0	k__Bacteria;p__Firmicutes;c__Bacilli;o__Entomoplasmatales;f__Spiroplasmataceae;g__Spiroplasma
OTU_845	0	2.59085e+07	0	k__Bacteria;p__Bacteroidota;c__Bacteroidia;o__Bacteroidales;f__Muribaculaceae;g__;s__
OTU_846	2.59085e+07	0	0	k__Bacteria;p__Bacteroidota;c__Bacteroidia;o__Bacteroidales;f__Muribaculaceae
OTU_847	0	0	2.59085e+07	k__Bacteria;p__Actinobacteria;c__unidentified_Actinobacteria;o__Corynebacteriales;f__Corynebacteriaceae;g__Lawsonella
OTU_848	2.59085e+07	0	0	k__Bacteria;p__Deinococcota;c__Deinococci;o__Deinococcales;f__Deinococcaceae;g__Deinococcus;s__
OTU_849	0	1.29543e+08	0	k__Bacteria;p__Bacteroidota;c__Bacteroidia;o__Bacteroidales
OTU_850	1.03634e+09	2.59085e+07	0	k__Bacteria;p__Firmicutes;c__Clostridia;o__Monoglobales;f__Monoglobaceae;g__Monoglobus;s__
OTU_851	2.59085e+07	0	5.18171e+08	k__Bacteria;p__Firmicutes;c__Bacilli;o__Lactobacillales;f__Enterococcaceae;g__Enterococcus
OTU_852	2.59085e+07	0	0	k__Bacteria;p__Bacteroidota;c__Bacteroidia;o__Bacteroidales;f__Muribaculaceae;g__;s__
OTU_853	1.29543e+08	2.84994e+09	1.55451e+09	k__Bacteria
OTU_854	2.59085e+07	0	0	k__Bacteria;p__Bacteroidota;c__Bacteroidia;o__Bacteroidales;f__Muribaculaceae;g__;s__
OTU_855	2.07268e+09	7.77256e+08	0	k__Bacteria;p__Firmicutes;c__Bacilli;o__Lactobacillales;f__Lactobacillaceae
OTU_856	0	2.59085e+07	0	k__Bacteria;p__Bacteroidota;c__Bacteroidia;o__Bacteroidales
OTU_857	5.18171e+08	0	0	k__Bacteria
OTU_858	1.03634e+09	2.59085e+07	0	k__Bacteria;p__Firmicutes;c__Bacilli;o__Lactobacillales;f__Streptococcaceae;g__Streptococcus;s__Streptococcus_respiraculi
OTU_859	0	2.59085e+07	0	k__Bacteria;p__Bacteroidota;c__Bacteroidia;o__Bacteroidales;f__Muribaculaceae;g__;s__
OTU_860	0	0	5.18171e+08	k__Bacteria
OTU_861	2.59085e+07	0	0	k__Bacteria;p__Bacteroidota;c__Bacteroidia;o__Bacteroidales;f__Muribaculaceae;g__;s__
OTU_862	7.77256e+08	1.8136e+09	0	k__Bacteria;p__Bacteroidota;c__Bacteroidia;o__Bacteroidales;f__Muribaculaceae;g__;s__
OTU_863	1.03634e+09	7.77256e+08	0	k__Bacteria;p__Firmicutes;c__Clostridia
OTU_864	0	0	2.59085e+07	k__Bacteria;p__Proteobacteria;c__Gammaproteobacteria;o__Enterobacterales
OTU_865	0	0	2.59085e+07	k__Bacteria;p__Firmicutes;c__Bacilli;o__Lactobacillales;f__Streptococcaceae
OTU_866	0	5.18171e+08	9.58616e+09	k__Bacteria;p__Firmicutes;c__Bacilli;o__Lactobacillales;f__Lactobacillaceae;g__Pediococcus
OTU_867	0	1.55451e+09	0	k__Bacteria;p__Firmicutes;c__Bacilli;o__Lactobacillales
OTU_868	0	5.18171e+08	0	k__Bacteria
OTU_869	0	1.03634e+09	0	k__Bacteria;p__Actinobacteriota;c__Coriobacteriia;o__Coriobacteriales;f__Eggerthellaceae
OTU_870	0	7.77256e+08	0	k__Bacteria;p__Bacteroidota;c__Bacteroidia;o__Bacteroidales
OTU_871	2.59085e+07	0	0	k__Bacteria;p__Actinobacteria;c__unidentified_Actinobacteria;o__Propionibacteriales;f__Propionibacteriaceae;g__Cutibacterium;s__Cutibacterium_acnes
OTU_872	2.59085e+08	5.18171e+08	0	k__Bacteria;p__Firmicutes;c__Bacilli;o__Erysipelotrichales;f__Erysipelotrichaceae;g__Allobaculum
OTU_873	7.77256e+08	0	0	k__Bacteria;p__Firmicutes;c__Bacilli;o__Lactobacillales;f__Lactobacillaceae
OTU_874	0	2.59085e+07	0	k__Bacteria;p__Bacteroidota;c__Bacteroidia;o__Bacteroidales;f__Muribaculaceae;g__;s__
OTU_875	5.18171e+08	0	0	k__Bacteria;p__Bacteroidota;c__Bacteroidia;o__Bacteroidales
OTU_876	0	7.77256e+08	0	k__Bacteria;p__Firmicutes
OTU_877	2.59085e+07	0	0	k__Bacteria;p__Firmicutes;c__Clostridia;o__Clostridia_vadinBB60_group;f__;g__;s__
OTU_878	5.18171e+08	0	0	k__Bacteria;p__Bacteroidota;c__Bacteroidia;o__Bacteroidales
OTU_879	7.77256e+08	0	0	k__Bacteria;p__Bacteroidota;c__Bacteroidia;o__Bacteroidales;f__Rikenellaceae;g__Alistipes;s__
OTU_880	7.77256e+08	0	0	k__Bacteria;p__Bacteroidota;c__Bacteroidia;o__Bacteroidales;f__Muribaculaceae;g__;s__
OTU_881	1.8136e+09	0	0	k__Bacteria;p__Bacteroidota;c__Bacteroidia;o__Bacteroidales;f__Muribaculaceae;g__;s__
OTU_882	2.59085e+07	7.77256e+08	0	k__Bacteria;p__Firmicutes
OTU_883	1.03634e+09	1.03634e+09	1.03634e+09	k__Bacteria;p__Firmicutes;c__Bacilli
OTU_884	2.59085e+07	1.03634e+09	0	k__Bacteria
OTU_885	5.18171e+08	5.18171e+08	0	k__Bacteria;p__Bacteroidota;c__Bacteroidia;o__Bacteroidales;f__Muribaculaceae;g__;s__
OTU_886	0	2.59085e+07	0	k__Bacteria;p__Bacteroidota;c__Bacteroidia;o__Bacteroidales;f__Muribaculaceae;g__;s__
OTU_887	5.18171e+08	5.18171e+08	0	k__Bacteria;p__Firmicutes;c__Bacilli;o__Staphylococcales;f__Staphylococcaceae;g__Staphylococcus
OTU_888	5.18171e+08	2.07268e+09	2.59085e+07	k__Bacteria;p__Firmicutes;c__Bacilli;o__Entomoplasmatales;f__Spiroplasmataceae;g__Spiroplasma
OTU_889	7.77256e+08	2.59085e+07	0	k__Bacteria;p__Bacteroidota;c__Bacteroidia;o__Bacteroidales
OTU_890	2.59085e+07	0	0	k__Bacteria;p__Firmicutes
OTU_891	2.59085e+07	5.18171e+08	0	k__Bacteria
OTU_892	0	3.10903e+09	0	k__Bacteria;p__Firmicutes;c__Clostridia;o__Lachnospirales;f__Lachnospiraceae
OTU_893	0	2.59085e+07	0	k__Bacteria;p__Firmicutes;c__Bacilli;o__Entomoplasmatales;f__Spiroplasmataceae;g__Spiroplasma
OTU_894	0	3.88628e+08	0	k__Bacteria
OTU_895	0	2.59085e+07	0	k__Bacteria;p__Firmicutes;c__Clostridia
OTU_896	0	0	7.77256e+08	k__Bacteria;p__Firmicutes;c__Clostridia;o__Lachnospirales;f__Lachnospiraceae
OTU_897	0	2.59085e+07	0	k__Bacteria
OTU_898	2.59085e+07	1.03634e+09	0	k__Bacteria;p__Bacteroidota;c__Bacteroidia;o__Bacteroidales;f__Muribaculaceae;g__;s__
OTU_899	0	7.77256e+08	0	k__Bacteria
OTU_900	0	7.77256e+08	0	k__Bacteria
OTU_901	0	1.03634e+09	0	k__Bacteria;p__Firmicutes;c__Bacilli;o__Erysipelotrichales;f__Erysipelotrichaceae
OTU_902	0	5.18171e+08	0	k__Bacteria;p__Firmicutes;c__Clostridia
OTU_903	0	2.59085e+07	0	k__Bacteria;p__Firmicutes;c__Clostridia;o__Lachnospirales;f__Lachnospiraceae;g__Lachnospiraceae_NK4A136_group;s__
OTU_905	2.59085e+07	0	0	k__Bacteria;p__Firmicutes;c__Bacilli;o__RF39;f__;g__;s__
OTU_906	2.59085e+07	0	0	k__Bacteria;p__Firmicutes;c__Bacilli;o__Lactobacillales;f__Enterococcaceae;g__Enterococcus
OTU_907	0	5.18171e+08	0	k__Bacteria;p__Firmicutes
OTU_908	0	0	1.03634e+09	k__Bacteria
OTU_909	2.59085e+07	0	0	k__Bacteria;p__Proteobacteria;c__Gammaproteobacteria;o__Enterobacterales
OTU_910	0	2.59085e+07	0	k__Bacteria;p__Firmicutes
OTU_911	2.59085e+07	0	0	k__Bacteria;p__Bacteroidota;c__Bacteroidia;o__Bacteroidales;f__Muribaculaceae;g__;s__
OTU_912	0	2.59085e+07	2.84994e+09	k__Bacteria;p__Proteobacteria;c__Alphaproteobacteria;o__Rhizobiales;f__Rhizobiaceae;g__Shinella;s__Shinella_zoogloeoides
OTU_913	0	0	2.59085e+07	k__Bacteria
OTU_914	0	5.18171e+08	0	k__Bacteria;p__Bacteroidota;c__Bacteroidia;o__Bacteroidales
OTU_915	0	7.77256e+08	0	k__Bacteria
OTU_916	0	5.18171e+08	0	k__Bacteria;p__Firmicutes
OTU_917	0	2.59085e+07	0	k__Bacteria;p__Proteobacteria;c__Gammaproteobacteria;o__Enterobacterales;f__Enterobacteriaceae
OTU_918	5.18171e+08	0	0	k__Bacteria;p__Firmicutes;c__Clostridia;o__Lachnospirales;f__Lachnospiraceae
OTU_919	2.59085e+07	0	0	k__Bacteria;p__Bacteroidota;c__Bacteroidia;o__Bacteroidales;f__Muribaculaceae;g__;s__
OTU_920	2.59085e+07	0	0	k__Bacteria;p__Bacteroidota;c__Bacteroidia;o__Bacteroidales;f__Muribaculaceae
OTU_921	0	5.18171e+08	0	k__Bacteria
OTU_922	1.03634e+09	0	0	k__Bacteria;p__Firmicutes;c__Bacilli;o__RF39;f__;g__;s__
OTU_923	7.77256e+08	1.29543e+08	1.55451e+09	k__Bacteria;p__Firmicutes;c__Bacilli;o__Lactobacillales;f__Streptococcaceae;g__Lactococcus
OTU_924	0	5.18171e+08	1.55451e+09	k__Bacteria;p__Firmicutes;c__Bacilli
OTU_925	7.77256e+08	0	0	k__Bacteria;p__Bacteroidota;c__Bacteroidia;o__Bacteroidales;f__Muribaculaceae;g__;s__
OTU_926	0	2.59085e+07	0	k__Bacteria;p__Bacteroidota;c__Bacteroidia;o__Bacteroidales;f__Muribaculaceae;g__;s__
OTU_927	0	0	7.77256e+08	k__Bacteria
OTU_928	0	0	1.03634e+09	Unknown
OTU_929	5.18171e+08	0	0	k__Bacteria
OTU_930	5.18171e+08	0	0	k__Bacteria
OTU_931	2.59085e+07	7.77256e+08	0	k__Bacteria;p__Firmicutes;c__Bacilli;o__RF39;f__;g__;s__
OTU_932	0	7.77256e+08	0	k__Bacteria;p__Bacteroidota;c__Bacteroidia;o__Bacteroidales;f__Prevotellaceae;g__Prevotellaceae_NK3B31_group;s__
OTU_933	0	2.59085e+07	0	k__Bacteria;p__Bacteroidota;c__Bacteroidia;o__Bacteroidales;f__Muribaculaceae;g__;s__
OTU_934	2.59085e+07	0	0	k__Bacteria
OTU_935	0	2.59085e+07	0	k__Bacteria;p__Bacteroidota;c__Bacteroidia;o__Bacteroidales;f__Muribaculaceae
OTU_936	0	5.18171e+08	0	k__Bacteria;p__Firmicutes;c__Clostridia;o__Clostridiales;f__Clostridiaceae
OTU_937	0	7.77256e+08	0	k__Bacteria;p__Actinobacteria;c__unidentified_Actinobacteria;o__Corynebacteriales;f__Corynebacteriaceae;g__Corynebacterium;s__Corynebacterium_simulans
OTU_938	5.18171e+08	0	0	k__Bacteria;p__Proteobacteria;c__Gammaproteobacteria;o__Burkholderiales;f__Sutterellaceae;g__Parasutterella;s__Burkholderiales_bacterium_YL45
OTU_939	0	5.18171e+08	0	k__Bacteria;p__Firmicutes
OTU_940	2.59085e+07	0	0	k__Bacteria;p__Bacteroidota;c__Bacteroidia;o__Bacteroidales;f__Muribaculaceae
OTU_941	0	0	2.59085e+07	Unknown
OTU_942	0	2.59085e+07	7.77256e+08	k__Bacteria;p__Actinobacteria;c__unidentified_Actinobacteria;o__Streptomycetales;f__Streptomycetaceae
OTU_943	5.18171e+08	2.59085e+07	0	k__Bacteria;p__Firmicutes;c__Clostridia
OTU_944	2.59085e+07	0	0	k__Bacteria;p__Proteobacteria;c__Gammaproteobacteria;o__Enterobacterales;f__Enterobacteriaceae
OTU_945	2.59085e+07	0	0	k__Bacteria;p__Firmicutes;c__Bacilli;o__Lactobacillales;f__Lactobacillaceae
OTU_946	0	7.77256e+08	0	k__Bacteria;p__Firmicutes;c__Clostridia;o__Lachnospirales;f__Lachnospiraceae
OTU_947	5.18171e+08	0	0	k__Bacteria
OTU_948	1.8136e+09	3.36811e+09	1.03634e+09	k__Bacteria
OTU_949	0	2.59085e+07	0	k__Bacteria;p__Firmicutes;c__Clostridia;o__Clostridia_UCG-014;f__;g__;s__
OTU_950	5.95897e+09	1.8136e+09	0	k__Bacteria;p__Firmicutes;c__Bacilli;o__Lactobacillales;f__Lactobacillaceae;g__Lactobacillus
OTU_951	2.59085e+07	0	0	k__Bacteria;p__Bacteroidota;c__Bacteroidia;o__Bacteroidales
OTU_952	0	7.77256e+08	0	k__Bacteria;p__Firmicutes;c__Bacilli;o__RF39;f__;g__;s__
OTU_953	5.18171e+08	0	0	k__Bacteria;p__Bacteroidota;c__Bacteroidia;o__Bacteroidales;f__Muribaculaceae;g__;s__
OTU_954	0	2.59085e+07	0	Unknown
OTU_955	2.59085e+07	3.10903e+09	0	k__Bacteria;p__Firmicutes;c__Clostridia;o__Lachnospirales;f__Lachnospiraceae
OTU_956	7.77256e+08	0	0	k__Bacteria;p__Firmicutes;c__Bacilli;o__Lactobacillales;f__Lactobacillaceae;g__Lactobacillus
OTU_957	0	0	1.55451e+09	k__Bacteria
OTU_958	7.77256e+08	0	0	k__Bacteria
OTU_959	0	2.59085e+07	0	k__Bacteria;p__Firmicutes;c__Clostridia;o__Clostridia_vadinBB60_group;f__;g__;s__
OTU_960	0	2.59085e+07	0	k__Bacteria;p__Firmicutes;c__Clostridia;o__Lachnospirales;f__Lachnospiraceae
OTU_961	1.29543e+08	2.59085e+07	0	k__Bacteria;p__Bacteroidota;c__Bacteroidia;o__Bacteroidales;f__Muribaculaceae;g__;s__
OTU_962	2.59085e+07	0	0	k__Bacteria;p__Bacteroidota;c__Bacteroidia;o__Bacteroidales;f__Muribaculaceae;g__;s__
OTU_963	2.59085e+07	0	0	k__Bacteria;p__Firmicutes;c__Clostridia
OTU_964	0	1.03634e+09	0	k__Bacteria;p__Firmicutes;c__Bacilli;o__Lactobacillales;f__Streptococcaceae;g__Lactococcus
OTU_965	5.18171e+08	0	0	k__Bacteria;p__Proteobacteria;c__Gammaproteobacteria;o__Enterobacterales;f__Enterobacteriaceae;g__Enterobacillus
OTU_966	0	1.29543e+08	0	k__Bacteria;p__Bacteroidota;c__Bacteroidia;o__Bacteroidales;f__Muribaculaceae;g__;s__
OTU_967	7.77256e+08	2.59085e+07	0	k__Bacteria;p__Bacteroidota;c__Bacteroidia;o__Bacteroidales;f__Muribaculaceae;g__;s__
OTU_968	0	0	7.77256e+08	k__Bacteria;p__Firmicutes;c__Bacilli;o__Lactobacillales;f__Streptococcaceae;g__Lactococcus
OTU_969	2.59085e+07	0	0	k__Bacteria
OTU_970	0	5.18171e+08	0	k__Bacteria
OTU_971	7.77256e+08	0	0	k__Bacteria
OTU_972	1.29543e+08	1.29543e+08	1.55451e+09	k__Bacteria;p__Firmicutes;c__Bacilli;o__Entomoplasmatales;f__Spiroplasmataceae;g__Spiroplasma
OTU_973	1.8136e+09	1.03634e+09	0	k__Bacteria;p__Bacteroidota;c__Bacteroidia;o__Bacteroidales;f__Muribaculaceae;g__;s__
OTU_974	0	2.59085e+07	0	Unknown
OTU_975	0	2.59085e+07	0	k__Bacteria;p__Bacteroidota;c__Bacteroidia;o__Bacteroidales;f__Bacteroidaceae;g__Bacteroides;s__Bacteroides_acidifaciens
OTU_976	2.59085e+08	7.77256e+08	0	k__Bacteria;p__Bacteroidota;c__Bacteroidia;o__Bacteroidales;f__Muribaculaceae;g__;s__
OTU_977	0	5.18171e+08	0	k__Bacteria;p__Bacteroidota;c__Bacteroidia;o__Bacteroidales;f__Muribaculaceae;g__;s__
OTU_978	2.59085e+07	2.59085e+07	0	k__Bacteria;p__Bacteroidota;c__Bacteroidia;o__Bacteroidales;f__Rikenellaceae;g__Alistipes
OTU_979	0	2.59085e+07	0	k__Bacteria;p__Bacteroidota;c__Bacteroidia;o__Bacteroidales
OTU_980	0	1.29543e+08	2.59085e+07	k__Bacteria;p__Firmicutes;c__Bacilli;o__Lactobacillales;f__Enterococcaceae;g__Enterococcus
OTU_981	0	1.03634e+09	0	k__Bacteria;p__Firmicutes;c__Clostridia;o__Lachnospirales;f__Lachnospiraceae
OTU_982	6.21805e+09	0.000126952	0	k__Bacteria;p__Firmicutes;c__Clostridia;o__Lachnospirales;f__Lachnospiraceae
OTU_983	2.59085e+07	0	0	k__Bacteria
OTU_984	5.18171e+08	0	0	k__Bacteria;p__Bacteroidota;c__Bacteroidia;o__Bacteroidales
OTU_985	7.77256e+08	0	0	k__Bacteria
OTU_986	0	0	0.000142497	k__Bacteria;p__Cyanobacteria;c__Cyanobacteriia;o__Chloroplast;f__unidentified_Chloroplast;g__unidentified_Chloroplast
OTU_987	5.18171e+08	0	0	k__Bacteria;p__Firmicutes;c__Clostridia;o__Lachnospirales;f__Lachnospiraceae
OTU_988	5.18171e+08	0	0	k__Bacteria
OTU_989	0	0	5.18171e+08	k__Bacteria;p__Proteobacteria;c__Alphaproteobacteria;o__Rhodobacterales;f__Rhodobacteraceae;g__Falsirhodobacter;s__
OTU_990	2.59085e+07	0	0	k__Bacteria;p__Firmicutes;c__Clostridia;o__Lachnospirales;f__Lachnospiraceae
OTU_991	0	7.77256e+08	0	k__Bacteria;p__Bacteroidota;c__Bacteroidia;o__Bacteroidales;f__Muribaculaceae;g__;s__
OTU_992	5.18171e+08	0	0	k__Bacteria;p__Firmicutes;c__Clostridia;o__Clostridia_vadinBB60_group;f__;g__;s__
OTU_993	1.03634e+09	0	0	k__Bacteria;p__Firmicutes;c__Bacilli;o__Lactobacillales
OTU_994	0	2.59085e+07	0	k__Bacteria;p__Proteobacteria;c__Alphaproteobacteria;o__Rickettsiales;f__Mitochondria;g__unidentified_Mitochondria
OTU_995	2.59085e+07	0	0	k__Bacteria
OTU_996	0	5.18171e+08	0	k__Bacteria;p__Desulfobacterota;c__Desulfovibrionia;o__Desulfovibrionales;f__Desulfovibrionaceae;g__Bilophila;s__
OTU_997	2.59085e+07	0	0	k__Bacteria
OTU_998	7.77256e+08	0	0	k__Bacteria;p__Bacteroidota;c__Bacteroidia;o__Bacteroidales;f__Muribaculaceae;g__;s__
OTU_999	2.59085e+07	0	0	k__Bacteria;p__Bacteroidota;c__Bacteroidia;o__Bacteroidales;f__Muribaculaceae;g__;s__
OTU_1000	2.59085e+07	0	0	k__Bacteria;p__Firmicutes
OTU_1001	0	1.8136e+09	0	k__Bacteria;p__Firmicutes;c__Clostridia;o__Lachnospirales;f__Lachnospiraceae;g__Lachnospiraceae_NK4A136_group;s__
OTU_1002	0	1.03634e+09	0	k__Bacteria;p__Firmicutes;c__Clostridia;o__Lachnospirales;f__Lachnospiraceae
OTU_1003	3.36811e+09	3.36811e+09	5.18171e+08	k__Bacteria;p__Firmicutes;c__Bacilli;o__Entomoplasmatales;f__Spiroplasmataceae;g__Spiroplasma
OTU_1004	5.18171e+08	0	0	k__Bacteria;p__Bacteroidota;c__Bacteroidia;o__Bacteroidales;f__Muribaculaceae;g__;s__
OTU_1005	2.59085e+07	0	0	k__Bacteria;p__Bacteroidota;c__Bacteroidia;o__Bacteroidales;f__Prevotellaceae
OTU_1006	2.59085e+07	0	0	k__Bacteria;p__Firmicutes;c__Bacilli;o__Lactobacillales;f__Enterococcaceae;g__Enterococcus
OTU_1007	0	1.03634e+09	0	k__Bacteria;p__Bacteroidota;c__Bacteroidia;o__Bacteroidales;f__Muribaculaceae;g__;s__
OTU_1008	5.18171e+08	0	0	k__Bacteria;p__Firmicutes;c__Bacilli;o__Erysipelotrichales;f__Erysipelotrichaceae;g__Dubosiella;s__
OTU_1009	1.03634e+09	0	0	k__Bacteria;p__Firmicutes;c__Bacilli;o__Lactobacillales;f__Streptococcaceae;g__Lactococcus;s__Lactococcus_taiwanensis
OTU_1010	1.03634e+09	3.10903e+09	0	k__Bacteria;p__Firmicutes;c__Clostridia;o__Lachnospirales;f__Lachnospiraceae
OTU_1011	0.00021245	3.6272e+09	1.29543e+08	k__Bacteria;p__Bacteroidota;c__Bacteroidia;o__Bacteroidales;f__Rikenellaceae
OTU_1012	0	7.77256e+08	0	k__Bacteria
OTU_1013	0	5.18171e+08	0	k__Bacteria
OTU_1014	0	5.18171e+08	0	k__Bacteria;p__Firmicutes
OTU_1015	5.18171e+08	1.03634e+09	0	k__Bacteria;p__Firmicutes;c__Clostridia;o__Lachnospirales;f__Lachnospiraceae;g__Lachnospiraceae_NK4A136_group;s__
OTU_1016	0	5.18171e+08	0	k__Bacteria;p__Firmicutes;c__Bacilli;o__RF39;f__;g__;s__
OTU_1017	0	5.18171e+08	0	k__Bacteria;p__Firmicutes;c__Bacilli
OTU_1018	2.59085e+07	0	0	k__Bacteria;p__Bacteroidota;c__Bacteroidia;o__Bacteroidales;f__Muribaculaceae;g__Muribaculum;s__Muribaculum_intestinale
OTU_1019	0	2.59085e+07	0	k__Bacteria;p__Bacteroidota;c__Bacteroidia;o__Bacteroidales;f__Muribaculaceae;g__;s__
OTU_1020	0	7.77256e+08	0	k__Bacteria;p__Bacteroidota;c__Bacteroidia;o__Bacteroidales;f__Muribaculaceae;g__;s__
OTU_1021	0	1.55451e+09	5.18171e+08	k__Bacteria;p__Bacteroidota;c__Bacteroidia;o__Bacteroidales;f__Muribaculaceae;g__;s__
OTU_1022	7.77256e+08	5.18171e+08	0	k__Bacteria;p__Firmicutes;c__Clostridia;o__Clostridia_vadinBB60_group;f__;g__;s__
OTU_1023	0	7.77256e+08	0	k__Bacteria;p__Firmicutes;c__Clostridia;o__Lachnospirales;f__Lachnospiraceae
OTU_1024	0	1.29543e+08	0	k__Bacteria
OTU_1025	2.59085e+07	2.59085e+07	0	k__Bacteria;p__Bacteroidota;c__Bacteroidia;o__Bacteroidales
OTU_1026	5.18171e+08	0	0	k__Bacteria;p__Firmicutes;c__Clostridia;o__Clostridiales;f__Clostridiaceae
OTU_1027	0	0	7.77256e+08	k__Bacteria
OTU_1028	2.59085e+07	0	0	k__Bacteria;p__Proteobacteria;c__Alphaproteobacteria;o__Rickettsiales;f__Mitochondria;g__;s__
OTU_1029	0	1.29543e+08	0	k__Bacteria
OTU_1030	0	5.18171e+08	0	k__Bacteria;p__Firmicutes
OTU_1031	0	5.18171e+08	0	k__Bacteria;p__Firmicutes;c__Clostridia;o__Lachnospirales;f__Lachnospiraceae
OTU_1032	2.59085e+07	5.18171e+08	0	k__Bacteria;p__Firmicutes;c__Clostridia;o__Peptostreptococcales-Tissierellales;f__Anaerovoracaceae;g__Anaerovorax;s__
OTU_1033	8.03165e+09	2.59085e+08	0	k__Bacteria;p__Firmicutes;c__Clostridia;o__Oscillospirales;f__Oscillospiraceae
OTU_1034	0	7.77256e+08	0	k__Bacteria;p__Proteobacteria;c__Gammaproteobacteria;o__Enterobacterales;f__Yersiniaceae;g__Serratia;s__Serratia_liquefaciens
OTU_1035	7.77256e+08	3.6272e+09	5.18171e+08	k__Bacteria;p__Firmicutes;c__Bacilli;o__Lactobacillales
OTU_1036	0	0	5.18171e+08	k__Bacteria
OTU_1037	0	5.18171e+08	0	k__Bacteria;p__Firmicutes;c__Bacilli;o__Lactobacillales
OTU_1038	2.59085e+07	0	0	k__Bacteria;p__Bacteroidota;c__Bacteroidia;o__Bacteroidales;f__Muribaculaceae;g__;s__
OTU_1039	0	2.59085e+07	0	Unknown
OTU_1040	0	7.77256e+08	2.59085e+07	k__Bacteria;p__Proteobacteria;c__Gammaproteobacteria;o__Burkholderiales;f__Oxalobacteraceae;g__Massilia
OTU_1041	2.59085e+07	5.18171e+08	0	k__Bacteria;p__Firmicutes;c__Clostridia;o__Lachnospirales;f__Lachnospiraceae
OTU_1042	0	5.18171e+08	0	k__Bacteria;p__Firmicutes;c__Clostridia
OTU_1043	0	0	5.18171e+08	k__Bacteria
OTU_1044	7.77256e+08	0	0	k__Bacteria
OTU_1045	5.18171e+08	0	0	k__Bacteria;p__Firmicutes;c__Clostridia;o__Lachnospirales;f__Lachnospiraceae
OTU_1046	2.59085e+07	0	0	k__Bacteria
OTU_1047	7.77256e+08	3.10903e+09	0	k__Bacteria
OTU_1048	0	2.59085e+07	0	k__Bacteria
OTU_1049	7.77256e+08	1.29543e+08	0	k__Bacteria
OTU_1050	2.07268e+09	0.000101043	0	k__Bacteria;p__Firmicutes;c__Clostridia;o__Lachnospirales;f__Lachnospiraceae
OTU_1051	1.55451e+09	1.55451e+09	0	k__Bacteria;p__Bacteroidota;c__Bacteroidia;o__Bacteroidales;f__Muribaculaceae;g__;s__
OTU_1052	0.000549261	5.18171e+09	1.03634e+09	k__Bacteria;p__Firmicutes;c__Bacilli;o__Lactobacillales;f__Lactobacillaceae
OTU_1053	0	7.77256e+08	0	k__Bacteria;p__Firmicutes;c__Clostridia
OTU_1054	5.18171e+08	5.18171e+08	0	k__Bacteria;p__Firmicutes;c__Bacilli
OTU_1055	2.59085e+07	1.55451e+09	0	k__Bacteria;p__Firmicutes;c__Clostridia
OTU_1056	0	3.6272e+09	0	k__Bacteria
OTU_1057	2.59085e+07	0	0	k__Bacteria
OTU_1058	1.55451e+09	0	0	k__Bacteria;p__Desulfobacterota;c__Desulfovibrionia;o__Desulfovibrionales;f__Desulfovibrionaceae;g__Bilophila;s__
OTU_1059	0	5.18171e+08	0	k__Bacteria;p__Firmicutes;c__Bacilli;o__Lactobacillales;f__Enterococcaceae;g__Enterococcus
OTU_1060	0	7.77256e+08	5.18171e+08	k__Bacteria;p__Firmicutes;c__Bacilli;o__Lactobacillales;f__Listeriaceae;g__Listeria
OTU_1061	0	0	0	k__Bacteria;p__Firmicutes;c__Bacilli;o__Staphylococcales;f__Staphylococcaceae;g__Staphylococcus;s__Staphylococcus_sciuri
OTU_1062	5.18171e+08	0	0	k__Bacteria;p__Bacteroidota;c__Bacteroidia;o__Bacteroidales;f__Muribaculaceae;g__;s__
OTU_1063	0.000199496	5.69988e+09	0	k__Bacteria;p__Firmicutes;c__Clostridia;o__Lachnospirales;f__Lachnospiraceae
OTU_1064	0	1.29543e+08	0	k__Bacteria;p__Bacteroidota;c__Bacteroidia;o__Bacteroidales;f__Muribaculaceae;g__;s__
OTU_1065	2.33177e+09	7.77256e+08	0	k__Bacteria;p__Firmicutes;c__Clostridia;o__Clostridia_vadinBB60_group;f__;g__;s__
OTU_1066	5.18171e+08	2.59085e+07	0	k__Bacteria;p__Bacteroidota;c__Bacteroidia;o__Bacteroidales;f__Bacteroidaceae;g__Bacteroides;s__Bacteroides_acidifaciens
OTU_1067	2.59085e+07	0	0	k__Bacteria;p__Firmicutes;c__Bacilli;o__RF39;f__;g__;s__
OTU_1068	1.03634e+09	0	0	k__Bacteria;p__Bacteroidota;c__Bacteroidia;o__Bacteroidales;f__Muribaculaceae;g__;s__
OTU_1069	2.59085e+07	7.77256e+08	0	k__Bacteria;p__Firmicutes;c__Bacilli;o__Lactobacillales
OTU_1070	0	1.29543e+08	0	k__Bacteria;p__Firmicutes;c__Bacilli;o__Lactobacillales;f__Enterococcaceae;g__Enterococcus
OTU_1071	1.8136e+09	2.59085e+07	2.59085e+07	k__Bacteria;p__Firmicutes;c__Bacilli;o__RF39;f__;g__;s__
OTU_1072	0	2.59085e+07	0	k__Bacteria
OTU_1073	7.77256e+08	2.59085e+07	0	k__Bacteria;p__Firmicutes;c__Bacilli;o__Lactobacillales;f__Lactobacillaceae;g__Lactobacillus
OTU_1074	1.29543e+08	3.10903e+09	0	k__Bacteria;p__Bacteroidota;c__Bacteroidia;o__Bacteroidales;f__Muribaculaceae;g__;s__
OTU_1075	5.18171e+08	0	0	k__Bacteria;p__Proteobacteria;c__Gammaproteobacteria;o__Enterobacterales;f__Pasteurellaceae;g__Rodentibacter
OTU_1076	2.59085e+07	0	0	k__Bacteria;p__Firmicutes;c__Bacilli;o__Lactobacillales;f__Lactobacillaceae
OTU_1077	1.55451e+09	5.18171e+09	7.77256e+08	k__Bacteria;p__Firmicutes;c__Bacilli;o__Lactobacillales;f__Lactobacillaceae
OTU_1078	1.55451e+09	0	0	k__Bacteria;p__Firmicutes;c__Bacilli;o__RF39;f__;g__;s__
OTU_1079	5.18171e+08	7.77256e+08	0	k__Bacteria;p__Firmicutes;c__Bacilli;o__Lactobacillales;f__Lactobacillaceae;g__Lactobacillus
OTU_1080	0.000108816	0	0.000321266	k__Bacteria;p__Bacteroidota;c__Bacteroidia;o__Sphingobacteriales;f__Sphingobacteriaceae;g__Sphingobacterium
OTU_1081	0	0	2.59085e+07	k__Bacteria;p__Bacteroidota;c__Bacteroidia;o__Bacteroidales;f__Muribaculaceae;g__;s__
OTU_1082	0	2.59085e+07	0	k__Bacteria
OTU_1083	1.03634e+09	7.77256e+08	0	k__Bacteria;p__Bacteroidota;c__Bacteroidia;o__Bacteroidales;f__Muribaculaceae;g__;s__
OTU_1084	1.03634e+09	0	0	k__Bacteria;p__Firmicutes;c__Bacilli
OTU_1085	0	0	5.18171e+08	k__Bacteria;p__Proteobacteria;c__Gammaproteobacteria;o__Xanthomonadales;f__Xanthomonadaceae;g__Vulcaniibacterium;s__
OTU_1086	0	0	5.18171e+08	k__Bacteria
OTU_1087	0	2.59085e+07	0	k__Bacteria
OTU_1088	2.59085e+07	0	0	k__Bacteria;p__Bacteroidota;c__Bacteroidia;o__Bacteroidales;f__Muribaculaceae;g__;s__
OTU_1089	0	5.18171e+08	0	k__Bacteria;p__Proteobacteria;c__Gammaproteobacteria;o__Pseudomonadales;f__Pseudomonadaceae;g__Pseudomonas;s__Pseudomonas_fragi
OTU_1090	7.77256e+08	0	0	k__Bacteria;p__Firmicutes;c__Bacilli;o__Lactobacillales;f__Enterococcaceae;g__Enterococcus
OTU_1091	0	2.59085e+07	0	k__Bacteria;p__Proteobacteria;c__Alphaproteobacteria;o__Acetobacterales;f__Acetobacteraceae;g__Roseomonas
OTU_1092	0	7.77256e+08	0	k__Bacteria;p__Bacteroidota;c__Bacteroidia;o__Flavobacteriales;f__Flavobacteriaceae;g__Flavobacterium
OTU_1093	6.73622e+09	1.8136e+09	0	k__Bacteria;p__Bacteroidota;c__Bacteroidia;o__Bacteroidales;f__Muribaculaceae;g__;s__
OTU_1094	1.55451e+09	7.77256e+09	4.92262e+09	k__Bacteria;p__Firmicutes;c__Bacilli;o__Lactobacillales
